# Supplementary material for: Correlating the oral swab microbial community with milk production metrics in Holstein dairy cows
Source: mSphere. 2025 May 14;10(6):e00167-25. doi: 10.1128/msphere.00167-25 (PMC12188706; doi:10.1128/msphere.00167-25)
Supplement: Table S1 — Ration mixes for cows in the study. [file msphere.00167-25-s0002.xlsx]

## Sheet: Sheet1
Supplementary Table 1: Ration mixes for cows in the study.
Ration Group: 0-55 Days in Lactation
Feed Type	Target Weight	% / Weight
BIN8	1692	15.38
Distillers Bin 6	148	1.35
Hay	169	1.54
Cottonseed	304	2.76
Corn Ground Shell	1085	9.86
Haylage Bunk 5	2837	25.79
CS Bag 18-5	4765	43.32
Total:	11000
Ration Group: >55 Days in Lactation
Feed Type	Target Weight	% / Weight
BIN8	1719	15.63
Distillers Bin 6	150	1.36
Cottonseed	309	2.81
Corn Ground Shell	1101	10.01
Haylage Bunk 5	2881	26.19
CS Bag 18-5	4840	44
Total:	11000
