# Supplementary material for: Correlating the oral swab microbial community with milk production metrics in Holstein dairy cows
Source: mSphere. 2025 May 14;10(6):e00167-25. doi: 10.1128/msphere.00167-25 (PMC12188706; doi:10.1128/msphere.00167-25)
Supplement: Table S2 — Metadata, production data, and efficiency groupings for the cows in the study. [file msphere.00167-25-s0003.csv]

Supplementary Table 2: Metadata, production data, and efficiency groupings for the cows in the study.
CowTimeLoc	Sequencing.File.Name	Cow	GWAS_Timepoint	Location	Sample.Type	PARITY	DIM	parity.group	SampleType_Parity	Darkness	Milk7d_T1	Milk_Tier	STAGE	PARITY.GROUP	Parity.Stage	Sequence Counts	dateTrial_Start	milkE_1	DMI_recent	rfi_recent	GFE	GFE_Group	RFI_Group
8454_1_ARS	Swab1-126	8454	1	ARS	Swab	2	271	Second	Swab_Second	0.3990969	60.9	Low	Late	Second	Second.Late	18292
8826_1_ARS	Swab1-130	8826	1	ARS	Swab	2	288	Second	Swab_Second	0.375482	94.3	Mid	Late	Second	Second.Late	16112
8702_1_ARS	Swab1-131	8702	1	ARS	Swab	1	360	First	Swab_First	0.4563204	73.2	Mid	Late	First	First.Late	22972
8296_1_ARS	Swab1-132	8296	1	ARS	Swab	3	97	Multi	Swab_Multi	0.5350161	113	High	Early	Third	Third.Early	28089	8/26/2019	30.5	27.5	-1.3	1.2222222	HE	HE
8253_1_ARS	Swab1-133	8253	1	ARS	Swab	3	19	Multi	Swab_Multi	0.4126008	124	High	Early	Third	Third.Early	295963	1/13/2020	35.2	30.6	-0.8	1.1666667	MID	MID
8597_1_ARS	Swab1-135	8597	1	ARS	Swab	2	128	Second	Swab_Second	0.4379361	86.4	Mid	Middle	Second	Second.Middle	21426	8/26/2019	28.7	25	-1.9	1.12	MID	HE
8433_1_ARS	Swab1-136	8433	1	ARS	Swab	2	293	Second	Swab_Second	0.5952431	49	Low	Late	Second	Second.Late	29561
8553_1_ARS	Swab1-139	8553	1	ARS	Swab	2	141	Second	Swab_Second	0.4821341	120	High	Middle	Second	Second.Middle	16710	8/26/2019	28.4	30.9	-0.6	1.3	HE	MID
8579_1_ARS	Swab1-140	8579	1	ARS	Swab	2	100	Second	Swab_Second	0.4118706	114	High	Early	Second	Second.Early	20643
8914_1_ARS	Swab1-141	8914	1	ARS	Swab	1	181	First	Swab_First	0.4334506	86.5	Mid	Middle	First	First.Middle	8424
8866_1_ARS	Swab1-142	8866	1	ARS	Swab	1	226	First	Swab_First	0.4247114	79.1	Mid	Late	First	First.Late	18196
7909_1_ARS	Swab1-143	7909	1	ARS	Swab	3	355	Multi	Swab_Multi	0.5595243	65	Low	Late	Third	Third.Late	17403
8496_1_ARS	Swab1-145	8496	1	ARS	Swab	2	166	Second	Swab_Second	0.4464878	101	Mid	Middle	Second	Second.Middle	26194
8466_1_ARS	Swab1-146	8466	1	ARS	Swab	3	117	Multi	Swab_Multi	0.3799976	117	High	Middle	Third	Third.Middle	13146
8486_1_ARS	Swab1-152	8486	1	ARS	Swab	2	124	Second	Swab_Second	0.4014788	107	Mid	Middle	Second	Second.Middle	17048	8/26/2019	36.1	30.6	0.2	1.2	HE	MID
8518_1_ARS	Swab1-153	8518	1	ARS	Swab	3	163	Multi	Swab_Multi	0.4301796	132	High	Middle	Third	Third.Middle	11244
8714_1_ARS	Swab1-154	8714	1	ARS	Swab	1	359	First	Swab_First	0.3870631	52.3	Low	Late	First	First.Late	13595
8740_1_ARS	Swab1-155	8740	1	ARS	Swab	1	282	First	Swab_First	0.3759353	74	Mid	Late	First	First.Late	13080
8817_1_ARS	Swab1-156	8817	1	ARS	Swab	1	287	First	Swab_First	0.3795514	93	Mid	Late	First	First.Late	20812
8458_1_ARS	Swab1-157	8458	1	ARS	Swab	2	150	Second	Swab_Second	0.4925502	84.9	Mid	Middle	Second	Second.Middle	40219
8875_1_ARS	Swab1-158	8875	1	ARS	Swab	2	202	Second	Swab_Second	0.4066082	79.8	Mid	Late	Second	Second.Late	23920
8685_1_ARS	Swab1-159	8685	1	ARS	Swab	1	405	First	Swab_First	0.3911933	60.2	Low	Late	First	First.Late	14474
8934_1_ARS	Swab1-160	8934	1	ARS	Swab	1	167	First	Swab_First	0.3997	62	Low	Middle	First	First.Middle	8548
8801_1_ARS	Swab1-161	8801	1	ARS	Swab	2	298	Second	Swab_Second	0.395429	119	High	Late	Second	Second.Late	15845
8809_1_ARS	Swab1-162	8809	1	ARS	Swab	1	294	First	Swab_First	0.4652596	80.5	Mid	Late	First	First.Late	21302
8983_1_ARS	Swab1-163	8983	1	ARS	Swab	2	107	Second	Swab_Second	0.6227757	83.4	Mid	Middle	Second	Second.Middle	25035
8669_1_ARS	Swab1-164	8669	1	ARS	Swab	2	74	Second	Swab_Second	0.3934506	103	Mid	Early	Second	Second.Early	26547
8887_1_ARS	Swab1-165	8887	1	ARS	Swab	2	202	Second	Swab_Second	0.4253106	76.8	Mid	Late	Second	Second.Late	23753	8/26/2019	23.7	22.9	-1.9	1.0454545	LE	HE
8736_1_ARS	Swab1-167	8736	1	ARS	Swab	1	301	First	Swab_First	0.3759024	88.6	Mid	Late	First	First.Late	19658
8828_1_ARS	Swab1-168	8828	1	ARS	Swab	1	200	First	Swab_First	0.4058506	85.9	Mid	Middle	First	First.Middle	21922
8959_1_ARS	Swab1-169	8959	1	ARS	Swab	2	106	Second	Swab_Second	0.4597161	98.1	Mid	Middle	Second	Second.Middle	191478
8719_1_ARS	Swab1-170	8719	1	ARS	Swab	1	358	First	Swab_First	0.4522286	92.1	Mid	Late	First	First.Late	69033
8829_1_ARS	Swab1-171	8829	1	ARS	Swab	1	176	First	Swab_First	0.3998992	94.1	Mid	Middle	First	First.Middle	15786
8447_1_ARS	Swab1-173	8447	1	ARS	Swab	2	277	Second	Swab_Second	0.3942431	61	Low	Late	Second	Second.Late	20653
8926_1_ARS	Swab1-175	8926	1	ARS	Swab	1	182	First	Swab_First	0.4206467	63.5	Low	Middle	First	First.Middle	12824
8604_1_ARS	Swab1-176	8604	1	ARS	Swab	2	122	Second	Swab_Second	0.4409945	91.3	Mid	Middle	Second	Second.Middle	22767
8993_1_ARS	Swab1-177	8993	1	ARS	Swab	1	82	First	Swab_First	0.42056	101	Mid	Early	First	First.Early	20756
8923_1_ARS	Swab1-178	8923	1	ARS	Swab	1	121	First	Swab_First	0.571931	84	Mid	Middle	First	First.Middle	21317
8536_1_ARS	Swab1-179	8536	1	ARS	Swab	3	225	Multi	Swab_Multi	0.4126914	74.9	Mid	Late	Third	Third.Late	17883
8889_1_ARS	Swab1-180	8889	1	ARS	Swab	1	199	First	Swab_First	0.4048024	88.5	Mid	Middle	First	First.Middle	19028
109_1_ARS	Swab1-181	109	1	ARS	Swab	1	87	First	Swab_First	0.4439318	77.9	Mid	Early	First	First.Early	20772
8870_1_ARS	Swab1-182	8870	1	ARS	Swab	2	190	Second	Swab_Second	0.3629318	104	Mid	Middle	Second	Second.Middle	16300
8879_1_ARS	Swab1-183	8879	1	ARS	Swab	2	203	Second	Swab_Second	0.4498267	77.3	Mid	Late	Second	Second.Late	16769
8793_1_ARS	Swab1-184	8793	1	ARS	Swab	1	297	First	Swab_First	0.3937792	71.1	Mid	Late	First	First.Late	20609
8888_1_ARS	Swab1-185	8888	1	ARS	Swab	1	193	First	Swab_First	0.4290239	70.6	Mid	Middle	First	First.Middle	21483
104_1_ARS	Swab1-186	104	1	ARS	Swab	1	87	First	Swab_First	0.3789824	77	Mid	Early	First	First.Early	17706
8682_1_ARS	Swab1-187	8682	1	ARS	Swab	1	375	First	Swab_First	0.4195075	90.1	Mid	Late	First	First.Late	21807
8230_1_ARS	Swab1-191	8230	1	ARS	Swab	3	180	Multi	Swab_Multi	0.4023357	85.1	Mid	Middle	Third	Third.Middle	31932
8567_1_ARS	Swab1-192	8567	1	ARS	Swab	2	173	Second	Swab_Second	0.3757294	97.9	Mid	Middle	Second	Second.Middle	23440
8560_1_ARS	Swab1-194	8560	1	ARS	Swab	3	151	Multi	Swab_Multi	0.3851776	106	Mid	Middle	Third	Third.Middle	20956	8/26/2019	25.9	29.5	-1.1	1.1724138	HE	MID
8213_1_ARS	Swab1-196	8213	1	ARS	Swab	3	188	Multi	Swab_Multi	0.3732765	89.4	Mid	Middle	Third	Third.Middle	25084
8196_1_ARS	Swab1-197	8196	1	ARS	Swab	3	168	Multi	Swab_Multi	0.3553643	110	High	Middle	Third	Third.Middle	30977	8/26/2019	34.2	30.3	-0.7	1.1333333	MID	MID
8577_1_ARS	Swab1-202	8577	1	ARS	Swab	3	114	Multi	Swab_Multi	0.5049204	112	High	Middle	Third	Third.Middle	51021
8017_1_ARS	Swab1-203	8017	1	ARS	Swab	3	259	Multi	Swab_Multi	0.4328255	81.7	Mid	Late	Third	Third.Late	35253
8584_1_ARS	Swab1-205	8584	1	ARS	Swab	2	164	Second	Swab_Second	0.3597792	89.9	Mid	Middle	Second	Second.Middle	25155	8/26/2019	30.4	28.5	-0.1	1.0714286	LE	MID
8231_1_ARS	Swab1-206	8231	1	ARS	Swab	3	172	Multi	Swab_Multi	0.4388302	94.3	Mid	Middle	Third	Third.Middle	19651
8540_1_ARS	Swab1-207	8540	1	ARS	Swab	2	184	Second	Swab_Second	0.3890063	108	Mid	Middle	Second	Second.Middle	22410	8/26/2019	29.7	30.6	0.9	0.9666667	LE	LE
8571_1_ARS	Swab1-209	8571	1	ARS	Swab	2	135	Second	Swab_Second	0.4325588	87.6	Mid	Middle	Second	Second.Middle	22856
8549_1_ARS	Swab1-210	8549	1	ARS	Swab	2	105	Second	Swab_Second	0.3724486	114	High	Middle	Second	Second.Middle	14706
8548_1_ARS	Swab1-211	8548	1	ARS	Swab	3	161	Multi	Swab_Multi	0.4049357	99.7	Mid	Middle	Third	Third.Middle	15844	8/26/2019	31.3	32.2	2.2	1.0625	MID	LE
8562_1_ARS	Swab1-212	8562	1	ARS	Swab	3	105	Multi	Swab_Multi	0.4126537	99.9	Mid	Middle	Third	Third.Middle	44869
8517_1_ARS	Swab1-213	8517	1	ARS	Swab	2	85	Second	Swab_Second	0.4052769	127	High	Early	Second	Second.Early	33464
8508_1_ARS	Swab1-214	8508	1	ARS	Swab	2	191	Second	Swab_Second	0.3922075	87.8	Mid	Middle	Second	Second.Middle	27862
8494_1_ARS	Swab1-216	8494	1	ARS	Swab	2	157	Second	Swab_Second	0.3783961	111	High	Middle	Second	Second.Middle	26797	8/26/2019	35.6	30.5	-0.5	1.1666667	MID	MID
8185_1_ARS	Swab1-217	8185	1	ARS	Swab	3	257	Multi	Swab_Multi	0.3836659	78.8	Mid	Late	Third	Third.Late	23754
8300_1_ARS	Swab1-218	8300	1	ARS	Swab	3	74	Multi	Swab_Multi	0.3822765	119	High	Early	Third	Third.Early	28943
8578_1_ARS	Swab1-219	8578	1	ARS	Swab	3	110	Multi	Swab_Multi	0.4017024	77.4	Mid	Middle	Third	Third.Middle	10192
8512_1_ARS	Swab1-221	8512	1	ARS	Swab	2	164	Second	Swab_Second	0.5010635	113	High	Middle	Second	Second.Middle	35035	8/26/2019	39.2	36.1	3.5	1.0833333	MID	LE
8558_1_ARS	Swab1-222	8558	1	ARS	Swab	3	162	Multi	Swab_Multi	0.3830667	89.8	Mid	Middle	Third	Third.Middle	17856	8/26/2019	22.6	27.7	-2.1	1.1111111	MID	HE
8603_1_ARS	Swab1-223	8603	1	ARS	Swab	2	93	Second	Swab_Second	0.3968067	99.6	Mid	Early	Second	Second.Early	24416
8667_1_ARS	Swab1-224	8667	1	ARS	Swab	2	54	Second	Swab_Second	0.3848533	122	High	Early	Second	Second.Early	9918	1/13/2020	31.2	27.8	-2	1.1481481	MID	HE
8254_1_ARS	Swab1-226	8254	1	ARS	Swab	3	31	Multi	Swab_Multi	0.3730694	117	High	Early	Third	Third.Early	27573	1/13/2020	32.4	32.8	-0.2	1.0625	MID	MID
8977_1_ARS	Swab1-227	8977	1	ARS	Swab	1	54	First	Swab_First	0.4939059	78.2	Mid	Early	First	First.Early	25930
8602_1_ARS	Swab1-228	8602	1	ARS	Swab	2	109	Second	Swab_Second	0.6875769	104	Mid	Middle	Second	Second.Middle	34543
8319_1_ARS	Swab1-229	8319	1	ARS	Swab	3	15	Multi	Swab_Multi	0.4457941	72.9	Mid	Early	Third	Third.Early	19221	1/13/2020	28.8	29.7	0.2	1.0344828	MID	MID
121_1_ARS	Swab1-230	121	1	ARS	Swab	1	57	First	Swab_First	0.3759918	82.4	Mid	Early	First	First.Early	24806
8546_1_ARS	Swab1-231	8546	1	ARS	Swab	2	205	Second	Swab_Second	0.3917573	92.1	Mid	Late	Second	Second.Late	27957
8679_1_ARS	Swab1-232	8679	1	ARS	Swab	2	10	Second	Swab_Second	0.4297914	79.4	Mid	Early	Second	Second.Early	40157	1/13/2020	32.7	29.5	-1.5	1.1034483	MID	MID
8656_1_ARS	Swab1-233	8656	1	ARS	Swab	2	14	Second	Swab_Second	0.4142431	41.3	Low	Early	Second	Second.Early	6736
131_1_ARS	Swab1-234	131	1	ARS	Swab	1	25	First	Swab_First	0.4863412	67.1	Mid	Early	First	First.Early	21950
8582_1_ARS	Swab1-236	8582	1	ARS	Swab	2	116	Second	Swab_Second	0.7312482	120	High	Middle	Second	Second.Middle	35837	8/26/2019	35.1	30.2	1.2	1.1666667	MID	LE
9047_1_ARS	Swab1-237	9047	1	ARS	Swab	1	8	First	Swab_First	0.4226545	66.9	Mid	Early	First	First.Early	22326
135_1_ARS	Swab1-238	135	1	ARS	Swab	1	36	First	Swab_First	0.3934725	93.7	Mid	Early	First	First.Early	54610
133_1_ARS	Swab1-239	133	1	ARS	Swab	1	9	First	Swab_First	NA	43.4	Low	Early	First	First.Early	45798
138_1_ARS	Swab1-240	138	1	ARS	Swab	1	17	First	Swab_First	0.4925871	63.9	Low	Early	First	First.Early	18654
8483_1_ARS	Swab1-242	8483	1	ARS	Swab	2	240	Second	Swab_Second	0.3751161	82.4	Mid	Late	Second	Second.Late	22540
8688_1_ARS	Swab1-245	8688	1	ARS	Swab	2	33	Second	Swab_Second	0.4645737	92.2	Mid	Early	Second	Second.Early	17304
8555_1_ARS	Swab1-250	8555	1	ARS	Swab	3	193	Multi	Swab_Multi	0.4366016	76.6	Mid	Middle	Third	Third.Middle	20161
8106_1_ARS	Swab1-251	8106	1	ARS	Swab	3	253	Multi	Swab_Multi	0.5117894	87.1	Mid	Late	Third	Third.Late	13367
8661_1_ARS	Swab1-252	8661	1	ARS	Swab	2	58	Second	Swab_Second	0.4393973	98.7	Mid	Early	Second	Second.Early	23739	1/13/2020	26.6	30.3	-0.2	0.8666667	LE	MID
9048_1_ARS	Swab1-253	9048	1	ARS	Swab	1	15	First	Swab_First	0.3912075	41.5	Low	Early	First	First.Early	17148
123_1_ARS	Swab1-254	123	1	ARS	Swab	1	32	First	Swab_First	0.3986161	87.5	Mid	Early	First	First.Early	18068
9049_1_ARS	Swab1-256	9049	1	ARS	Swab	1	14	First	Swab_First	0.380229	39.2	Low	Early	First	First.Early	9914
132_1_ARS	Swab1-257	132	1	ARS	Swab	1	23	First	Swab_First	0.476091	63.1	Low	Early	First	First.Early	16540
8073_1_ARS	Swab1-258	8073	1	ARS	Swab	3	210	Multi	Swab_Multi	0.3860733	82.6	Mid	Late	Third	Third.Late	9036
157_1_ARS	Swab1-260	157	1	ARS	Swab	1	9	First	Swab_First	0.4126706	31.6	Low	Early	First	First.Early	21424
122_1_ARS	Swab1-261	122	1	ARS	Swab	1	31	First	Swab_First	0.4135596	97.7	Mid	Early	First	First.Early	17859
114_1_ARS	Swab1-262	114	1	ARS	Swab	1	11	First	Swab_First	0.3900976	46.6	Low	Early	First	First.Early	18395
8792_1_ARS	Swab1-265	8792	1	ARS	Swab	1	289	First	Swab_First	0.4871271	52.4	Low	Late	First	First.Late	26703
8547_1_ARS	Swab1-267	8547	1	ARS	Swab	3	164	Multi	Swab_Multi	0.3657294	92.2	Mid	Middle	Third	Third.Middle	26871
8020_1_ARS	Swab1-268	8020	1	ARS	Swab	3	235	Multi	Swab_Multi	0.4077447	96.6	Mid	Late	Third	Third.Late	12831
8069_1_ARS	Swab1-269	8069	1	ARS	Swab	3	322	Multi	Swab_Multi	0.3815565	42.6	Low	Late	Third	Third.Late	34050
8367_1_ARS	Swab1-270	8367	1	ARS	Swab	2	366	Second	Swab_Second	0.4106208	26.8	Low	Late	Second	Second.Late	17390
101_1_ARS	Swab1-80	101	1	ARS	Swab	2	115	Second	Swab_Second	0.4082078	99	Mid	Middle	Second	Second.Middle	14816
8806_1_ARS	Swab1-82	8806	1	ARS	Swab	1	293	First	Swab_First	0.3936894	48.1	Low	Late	First	First.Late	14686
8797_1_ARS	Swab1-83	8797	1	ARS	Swab	1	302	First	Swab_First	0.3768827	64.5	Low	Late	First	First.Late	13353
8922_1_ARS	Swab1-84	8922	1	ARS	Swab	1	171	First	Swab_First	0.41434	69.6	Mid	Middle	First	First.Middle	130571
8974_1_ARS	Swab1-85	8974	1	ARS	Swab	1	100	First	Swab_First	0.4189973	65.2	Low	Early	First	First.Early	13622
8954_1_ARS	Swab1-86	8954	1	ARS	Swab	1	88	First	Swab_First	0.392122	87.1	Mid	Early	First	First.Early	12274
8713_1_ARS	Swab1-87	8713	1	ARS	Swab	1	213	First	Swab_First	NA	94	Mid	Late	First	First.Late	30846
8903_1_ARS	Swab1-88	8903	1	ARS	Swab	1	193	First	Swab_First	0.4462949	77.6	Mid	Middle	First	First.Middle	19639
8610_1_ARS	Swab1-89	8610	1	ARS	Swab	1	474	First	Swab_First	0.3592624	81.9	Mid	Late	First	First.Late	18006
8952_1_ARS	Swab1-90	8952	1	ARS	Swab	1	112	First	Swab_First	0.3915012	104	Mid	Middle	First	First.Middle	13138
105_1_ARS	Swab1-91	105	1	ARS	Swab	2	108	Second	Swab_Second	0.4068188	75.1	Mid	Middle	Second	Second.Middle	22590
8819_1_ARS	Swab1-92	8819	1	ARS	Swab	1	249	First	Swab_First	0.396882	65.4	Mid	Late	First	First.Late	22836
8821_1_ARS	Swab1-93	8821	1	ARS	Swab	1	253	First	Swab_First	0.3702224	68.9	Mid	Late	First	First.Late	11580
8474_1_ARS	Swab1-98	8474	1	ARS	Swab	2	202	Second	Swab_Second	0.4142961	92.6	Mid	Late	Second	Second.Late	27793
8506_1_ARS	Swab2-1	8506	1	ARS	Swab	2	209	Second	Swab_Second	0.4061031	99	Mid	Late	Second	Second.Late	22548
8527_1_ARS	Swab2-108	8527	1	ARS	Swab	2	197	Second	Swab_Second	0.4432243	106	Mid	Middle	Second	Second.Middle	17631
8464_1_ARS	Swab2-110	8464	1	ARS	Swab	3	166	Multi	Swab_Multi	0.4016282	120	High	Middle	Third	Third.Middle	17493	8/26/2019	35.6	32.7	1	1.09375	MID	MID
8600_1_ARS	Swab2-111	8600	1	ARS	Swab	2	125	Second	Swab_Second	0.4518882	108	Mid	Middle	Second	Second.Middle	8408	8/26/2019	28	30.8	-0.8	1.2	HE	MID
8184_1_ARS	Swab2-116	8184	1	ARS	Swab	3	117	Multi	Swab_Multi	0.3641812	60.1	Low	Middle	Third	Third.Middle	17296	8/26/2019	34.6	29	-0.4	0.6896552	LE	MID
8539_1_ARS	Swab2-117	8539	1	ARS	Swab	2	205	Second	Swab_Second	0.3617196	81.5	Mid	Late	Second	Second.Late	17524
7990_1_ARS	Swab2-118	7990	1	ARS	Swab	3	255	Multi	Swab_Multi	0.3629157	62.8	Low	Late	Third	Third.Late	18090
155_1_ARS	Swab2-119	155	1	ARS	Swab	1	14	First	Swab_First	0.4033353	44	Low	Early	First	First.Early	13637
112_1_ARS	Swab2-121	112	1	ARS	Swab	1	28	First	Swab_First	0.4473067	81.8	Mid	Early	First	First.Early	18818
8180_1_ARS	Swab2-124	8180	1	ARS	Swab	3	58	Multi	Swab_Multi	0.3753082	90.1	Mid	Early	Third	Third.Early	7003	1/13/2020	29	29.5	-1.1	1	LE	MID
8561_1_ARS	Swab2-127	8561	1	ARS	Swab	2	201	Second	Swab_Second	0.4229851	97.7	Mid	Middle	Second	Second.Middle	16504
8520_1_ARS	Swab2-129	8520	1	ARS	Swab	3	195	Multi	Swab_Multi	0.4185729	103	Mid	Middle	Third	Third.Middle	9827
130_1_ARS	Swab2-132	130	1	ARS	Swab	1	41	First	Swab_First	0.6605776	86.6	Mid	Early	First	First.Early	7955
124_1_ARS	Swab2-133	124	1	ARS	Swab	1	53	First	Swab_First	0.3714467	82.6	Mid	Early	First	First.Early	10930
125_1_ARS	Swab2-135	125	1	ARS	Swab	1	14	First	Swab_First	0.4162314	58.8	Low	Early	First	First.Early	17849
7965_1_ARS	Swab2-141	7965	1	ARS	Swab	3	274	Multi	Swab_Multi	0.3780188	76.6	Mid	Late	Third	Third.Late	18109
8063_1_ARS	Swab2-142	8063	1	ARS	Swab	3	365	Multi	Swab_Multi	0.4249533	56.4	Low	Late	Third	Third.Late	11044
7866_1_ARS	Swab2-143	7866	1	ARS	Swab	3	355	Multi	Swab_Multi	0.4263525	26.4	Low	Late	Third	Third.Late	18710
146_1_ARS	Swab2-150	146	1	ARS	Swab	1	6	First	Swab_First	0.4162537	27	Low	Early	First	First.Early	5790
8606_1_ARS	Swab2-151	8606	1	ARS	Swab	2	54	Second	Swab_Second	0.3890831	89.8	Mid	Early	Second	Second.Early	9410	1/13/2020	29.8	28.8	-1.5	1.0357143	LE	MID
8053_1_ARS	Swab2-152	8053	1	ARS	Swab	3	272	Multi	Swab_Multi	0.3844251	99.2	Mid	Late	Third	Third.Late	15500
8670_1_ARS	Swab2-153	8670	1	ARS	Swab	2	72	Second	Swab_Second	0.3914192	116	High	Early	Second	Second.Early	16687
8629_1_ARS	Swab2-155	8629	1	ARS	Swab	2	47	Second	Swab_Second	0.3839957	125	High	Early	Second	Second.Early	16844	1/13/2020	36.6	29.6	-2.9	1.2413793	HE	HE
8862_1_ARS	Swab2-156	8862	1	ARS	Swab	1	251	First	Swab_First	0.3921851	64.7	Low	Late	First	First.Late	13703
119_1_ARS	Swab2-157	119	1	ARS	Swab	1	60	First	Swab_First	0.3872012	64.7	Low	Early	First	First.Early	17170
108_1_ARS	Swab2-158	108	1	ARS	Swab	1	44	First	Swab_First	0.4399039	77.3	Mid	Early	First	First.Early	12377
8664_1_ARS	Swab2-160	8664	1	ARS	Swab	2	47	Second	Swab_Second	0.4477376	143	High	Early	Second	Second.Early	8389	1/13/2020	38.1	32.4	-0.8	1.1875	MID	MID
8217_1_ARS	Swab2-162	8217	1	ARS	Swab	3	127	Multi	Swab_Multi	0.7353275	137	High	Middle	Third	Third.Middle	7864	8/26/2019	37.6	35.1	1.9	1.1714286	HE	LE
8334_1_ARS	Swab2-163	8334	1	ARS	Swab	3	40	Multi	Swab_Multi	0.4545337	147	High	Early	Third	Third.Early	11894
9055_1_ARS	Swab2-164	9055	1	ARS	Swab	1	5	First	Swab_First	0.4002976	30.9	Low	Early	First	First.Early	13752
8588_1_ARS	Swab2-165	8588	1	ARS	Swab	2	135	Second	Swab_Second	0.3955914	111	High	Middle	Second	Second.Middle	11736	8/26/2019	27	29.9	1.2	1.137931	MID	LE
8699_1_ARS	Swab2-167	8699	1	ARS	Swab	2	17	Second	Swab_Second	0.4222533	97.4	Mid	Early	Second	Second.Early	14609	1/13/2020	36.6	30.7	-0.9	1.2	HE	MID
9010_1_ARS	Swab2-169	9010	1	ARS	Swab	1	42	First	Swab_First	0.4723235	74.8	Mid	Early	First	First.Early	10235
8638_1_ARS	Swab2-17	8638	1	ARS	Swab	2	72	Second	Swab_Second	0.4029682	94.8	Mid	Early	Second	Second.Early	7318
8690_1_ARS	Swab2-170	8690	1	ARS	Swab	2	10	Second	Swab_Second	0.3977741	91.5	Mid	Early	Second	Second.Early	9974	1/13/2020	36.3	31.1	0.5	1.1612903	MID	MID
8262_1_ARS	Swab2-172	8262	1	ARS	Swab	3	132	Multi	Swab_Multi	0.384109	119	High	Middle	Third	Third.Middle	4943
8568_1_ARS	Swab2-173	8568	1	ARS	Swab	2	64	Second	Swab_Second	0.3996373	124	High	Early	Second	Second.Early	7106	1/13/2020	32	27.8	-1.7	1.1851852	MID	MID
8570_1_ARS	Swab2-174	8570	1	ARS	Swab	2	178	Second	Swab_Second	0.5743839	32.7	Low	Middle	Second	Second.Middle	6763
8277_1_ARS	Swab2-18	8277	1	ARS	Swab	3	90	Multi	Swab_Multi	0.4055722	124	High	Early	Third	Third.Early	11545
8998_1_ARS	Swab2-185	8998	1	ARS	Swab	1	36	First	Swab_First	0.4024792	75.9	Mid	Early	First	First.Early	9408
8525_1_ARS	Swab2-186	8525	1	ARS	Swab	2	222	Second	Swab_Second	0.385809	92.2	Mid	Late	Second	Second.Late	5860
8695_1_ARS	Swab2-187	8695	1	ARS	Swab	2	41	Second	Swab_Second	0.4691882	99.5	Mid	Early	Second	Second.Early	6883
8337_1_ARS	Swab2-190	8337	1	ARS	Swab	3	54	Multi	Swab_Multi	0.384558	124	High	Early	Third	Third.Early	6551
9056_1_ARS	Swab2-193	9056	1	ARS	Swab	1	19	First	Swab_First	0.4385306	77.7	Mid	Early	First	First.Early	22095
8120_1_ARS	Swab2-195	8120	1	ARS	Swab	3	240	Multi	Swab_Multi	0.5654753	113	High	Late	Third	Third.Late	91581
8822_1_ARS	Swab2-196	8822	1	ARS	Swab	1	290	First	Swab_First	0.3859694	65.4	Mid	Late	First	First.Late	17155
8089_1_ARS	Swab2-197	8089	1	ARS	Swab	3	328	Multi	Swab_Multi	0.4182529	72.3	Mid	Late	Third	Third.Late	23099
8342_1_ARS	Swab2-199	8342	1	ARS	Swab	2	294	Second	Swab_Second	0.3904298	41.1	Low	Late	Second	Second.Late	21600
8551_1_ARS	Swab2-201	8551	1	ARS	Swab	3	193	Multi	Swab_Multi	0.3973133	96.9	Mid	Middle	Third	Third.Middle	6822
8064_1_ARS	Swab2-203	8064	1	ARS	Swab	3	279	Multi	Swab_Multi	0.5266004	88.4	Mid	Late	Third	Third.Late	8540
8129_1_ARS	Swab2-204	8129	1	ARS	Swab	3	182	Multi	Swab_Multi	0.4511376	85.1	Mid	Middle	Third	Third.Middle	4352
8635_1_ARS	Swab2-205	8635	1	ARS	Swab	1	447	First	Swab_First	0.416291	67.8	Mid	Late	First	First.Late	22739
8350_1_ARS	Swab2-209	8350	1	ARS	Swab	2	328	Second	Swab_Second	0.3826435	72.1	Mid	Late	Second	Second.Late	6228
8501_1_ARS	Swab2-212	8501	1	ARS	Swab	3	168	Multi	Swab_Multi	0.4586604	134	High	Middle	Third	Third.Middle	5499
8219_1_ARS	Swab2-213	8219	1	ARS	Swab	3	117	Multi	Swab_Multi	0.3848247	109	Mid	Middle	Third	Third.Middle	4631
8014_1_ARS	Swab2-215	8014	1	ARS	Swab	3	98	Multi	Swab_Multi	0.396931	118	High	Early	Third	Third.Early	4597
8581_1_ARS	Swab2-219	8581	1	ARS	Swab	2	124	Second	Swab_Second	0.4406427	109	Mid	Middle	Second	Second.Middle	6885
8248_1_ARS	Swab2-222	8248	1	ARS	Swab	3	144	Multi	Swab_Multi	0.4150067	93	Mid	Middle	Third	Third.Middle	6463
8780_1_ARS	Swab2-223	8780	1	ARS	Swab	1	317	First	Swab_First	0.3906698	48.6	Low	Late	First	First.Late	4179
8564_1_ARS	Swab2-229	8564	1	ARS	Swab	2	170	Second	Swab_Second	0.4223239	84.1	Mid	Middle	Second	Second.Middle	8907
8537_1_ARS	Swab2-234	8537	1	ARS	Swab	3	193	Multi	Swab_Multi	0.3784243	90.6	Mid	Middle	Third	Third.Middle	79862
8314_1_ARS	Swab2-24	8314	1	ARS	Swab	3	37	Multi	Swab_Multi	0.3910545	108	Mid	Early	Third	Third.Early	22920	1/13/2020	31.3	28.8	-2.1	1.1071429	MID	HE
8161_1_ARS	Swab2-240	8161	1	ARS	Swab	3	236	Multi	Swab_Multi	0.4087925	93.5	Mid	Late	Third	Third.Late	131678
8113_1_ARS	Swab2-242	8113	1	ARS	Swab	3	285	Multi	Swab_Multi	0.3791741	65.7	Mid	Late	Third	Third.Late	79854
8715_1_ARS	Swab2-245	8715	1	ARS	Swab	1	305	First	Swab_First	0.3784455	96.4	Mid	Late	First	First.Late	8374
8675_1_ARS	Swab2-25	8675	1	ARS	Swab	2	19	Second	Swab_Second	0.4002188	95.9	Mid	Early	Second	Second.Early	44343	1/13/2020	28.9	29.4	-0.7	0.9655172	LE	MID
8950_1_ARS	Swab2-26	8950	1	ARS	Swab	1	79	First	Swab_First	0.3778933	59.2	Low	Early	First	First.Early	21077
106_1_ARS	Swab2-27	106	1	ARS	Swab	1	62	First	Swab_First	0.3791573	67.3	Mid	Early	First	First.Early	15522
9069_1_ARS	Swab2-29	9069	1	ARS	Swab	1	4	First	Swab_First	0.3715243	30.5	Low	Early	First	First.Early	6056
103_1_ARS	Swab2-35	103	1	ARS	Swab	1	62	First	Swab_First	0.3760843	72.5	Mid	Early	First	First.Early	4418
8265_1_ARS	Swab2-38	8265	1	ARS	Swab	3	151	Multi	Swab_Multi	0.6659431	91.9	Mid	Middle	Third	Third.Middle	9128	8/26/2019	30.8	30.6	1.7	1.0333333	MID	LE
8825_1_ARS	Swab2-39	8825	1	ARS	Swab	2	286	Second	Swab_Second	0.3820573	57.5	Low	Late	Second	Second.Late	14372
102_1_ARS	Swab2-40	102	1	ARS	Swab	1	112	First	Swab_First	0.3880518	80.1	Mid	Middle	First	First.Middle	13345
8917_1_ARS	Swab2-41	8917	1	ARS	Swab	2	173	Second	Swab_Second	0.4490714	82.9	Mid	Middle	Second	Second.Middle	11022
8872_1_ARS	Swab2-42	8872	1	ARS	Swab	1	185	First	Swab_First	0.3923463	110	High	Middle	First	First.Middle	11057
8788_1_ARS	Swab2-43	8788	1	ARS	Swab	1	291	First	Swab_First	0.3828114	61	Low	Late	First	First.Late	13985
8534_1_ARS	Swab2-44	8534	1	ARS	Swab	2	212	Second	Swab_Second	0.458429	66.2	Mid	Late	Second	Second.Late	9388
8081_1_ARS	Swab2-45	8081	1	ARS	Swab	3	304	Multi	Swab_Multi	0.42344	72.7	Mid	Late	Third	Third.Late	11260
8438_1_ARS	Swab2-46	8438	1	ARS	Swab	2	244	Second	Swab_Second	0.4109157	84.1	Mid	Late	Second	Second.Late	13578
8490_1_ARS	Swab2-47	8490	1	ARS	Swab	2	242	Second	Swab_Second	0.4067922	55	Low	Late	Second	Second.Late	12451
8093_1_ARS	Swab2-48	8093	1	ARS	Swab	3	326	Multi	Swab_Multi	0.4270776	51.1	Low	Late	Third	Third.Late	11424
8498_1_ARS	Swab2-49	8498	1	ARS	Swab	3	197	Multi	Swab_Multi	0.422389	89.2	Mid	Middle	Third	Third.Middle	21616
8393_1_ARS	Swab2-50	8393	1	ARS	Swab	2	295	Second	Swab_Second	0.4172447	44.6	Low	Late	Second	Second.Late	8715
8480_1_ARS	Swab2-51	8480	1	ARS	Swab	2	213	Second	Swab_Second	0.3885604	52.6	Low	Late	Second	Second.Late	30647
8428_1_ARS	Swab2-54	8428	1	ARS	Swab	2	196	Second	Swab_Second	0.4514075	125	High	Middle	Second	Second.Middle	18415	8/26/2019	36.7	32.2	1.3	1.125	MID	LE
7954_1_ARS	Swab2-55	7954	1	ARS	Swab	3	353	Multi	Swab_Multi	0.4582086	73.7	Mid	Late	Third	Third.Late	16119
7961_1_ARS	Swab2-56	7961	1	ARS	Swab	3	301	Multi	Swab_Multi	0.4272749	58.2	Low	Late	Third	Third.Late	17452
8146_1_ARS	Swab2-57	8146	1	ARS	Swab	3	217	Multi	Swab_Multi	0.4508263	83.4	Mid	Late	Third	Third.Late	21884
8467_1_ARS	Swab2-59	8467	1	ARS	Swab	2	248	Second	Swab_Second	0.5423459	64.2	Low	Late	Second	Second.Late	24010
7935_1_ARS	Swab2-60	7935	1	ARS	Swab	3	343	Multi	Swab_Multi	0.5948761	63.6	Low	Late	Third	Third.Late	19280
8500_1_ARS	Swab2-61	8500	1	ARS	Swab	3	171	Multi	Swab_Multi	0.4118612	92.8	Mid	Middle	Third	Third.Middle	16078
8440_1_ARS	Swab2-62	8440	1	ARS	Swab	3	160	Multi	Swab_Multi	0.4055078	118	High	Middle	Third	Third.Middle	7588
8481_1_ARS	Swab2-63	8481	1	ARS	Swab	2	259	Second	Swab_Second	0.3979608	48.9	Low	Late	Second	Second.Late	24450
7939_1_ARS	Swab2-64	7939	1	ARS	Swab	3	284	Multi	Swab_Multi	0.4091741	54.2	Low	Late	Third	Third.Late	19185
8511_1_ARS	Swab2-65	8511	1	ARS	Swab	3	229	Multi	Swab_Multi	0.3970749	76.4	Mid	Late	Third	Third.Late	29066
8545_1_ARS	Swab2-70	8545	1	ARS	Swab	3	132	Multi	Swab_Multi	0.7256443	107	Mid	Middle	Third	Third.Middle	34325
8209_1_ARS	Swab2-71	8209	1	ARS	Swab	3	88	Multi	Swab_Multi	0.4286859	100	Mid	Early	Third	Third.Early	9086
8541_1_ARS	Swab2-75	8541	1	ARS	Swab	2	218	Second	Swab_Second	0.6337663	99.3	Mid	Late	Second	Second.Late	29220
8100_1_ARS	Swab2-79	8100	1	ARS	Swab	3	203	Multi	Swab_Multi	0.4220075	95	Mid	Late	Third	Third.Late	238035
8355_1_ARS	Swab2-80	8355	1	ARS	Swab	3	47	Multi	Swab_Multi	0.5005549	105	Mid	Early	Third	Third.Early	181849
8652_1_ARS	Swab2-82	8652	1	ARS	Swab	2	5	Second	Swab_Second	0.3803506	59.6	Low	Early	Second	Second.Early	40669	1/13/2020	33.1	29.8	-0.6	1.137931	MID	MID
8325_1_ARS	Swab2-83	8325	1	ARS	Swab	3	41	Multi	Swab_Multi	0.6558839	137	High	Early	Third	Third.Early	262456	1/13/2020	24.1	31.2	0.8	0.7419355	LE	MID
8485_1_ARS	Swab2-84	8485	1	ARS	Swab	3	185	Multi	Swab_Multi	0.6698627	97.2	Mid	Middle	Third	Third.Middle	68222
8418_1_ARS	Swab2-9	8418	1	ARS	Swab	2	209	Second	Swab_Second	NA	105	Mid	Late	Second	Second.Late	14609
8457_1_ARS	Swab3-1	8457	1	ARS	Swab	2	139	Second	Swab_Second	0.4184502	110	High	Middle	Second	Second.Middle	86496	8/26/2019	36.7	28.2	-2.2	1.2857143	HE	HE
8119_1_ARS	Swab3-138	8119	1	ARS	Swab	3	251	Multi	Swab_Multi	0.39022	89.1	Mid	Late	Third	Third.Late	28940
8909_1_ARS	Swab3-2	8909	1	ARS	Swab	2	159	Second	Swab_Second	0.3792863	70.6	Mid	Middle	Second	Second.Middle	44636
8881_1_ARS	Swab3-3	8881	1	ARS	Swab	1	222	First	Swab_First	0.3774737	87.2	Mid	Late	First	First.Late	54099
8872_1_ARS	Swab5-196	8872	1	ARS	Swab	1	185	First	Swab_First	0.3923463	110	High	Middle	First	First.Middle	49317
