# Supplementary material for: Correlating the oral swab microbial community with milk production metrics in Holstein dairy cows
Source: mSphere. 2025 May 14;10(6):e00167-25. doi: 10.1128/msphere.00167-25 (PMC12188706; doi:10.1128/msphere.00167-25)
Supplement: Table S3 — Full DESeq2 results for all analyses. [file msphere.00167-25-s0004.xlsx]

## Sheet: DESeq2 Results Volume and DIM
Supplementary Table 3: Full DESeq2 results for all analyses.
	baseMean	log2FoldChange	lfcSE	stat	pvalue	padj	Kingdom	Phylum	Class	Order	Family	Genus	Species	Comp	ASV
1	1195.37	0.00505975	0.00125972	4.01656	5.90546e-05	0.00564126	Bacteria	Proteobacteria	Gammaproteobacteria	Enterobacterales	Pasteurellaceae	Unclassified	Unclassified	All_DIM	ASV2
2	344.981	0.005377	0.00147362	3.64884	0.000263425	0.012922	Bacteria	Proteobacteria	Gammaproteobacteria	Burkholderiales	Neisseriaceae	Alysiella	Unclassified	All_DIM	ASV12
3	189.002	0.00931794	0.0017032	5.47084	4.47896e-08	8.12931e-05	Bacteria	Proteobacteria	Gammaproteobacteria	Pseudomonadales	Moraxellaceae	Moraxella	Unclassified	All_DIM	ASV19
4	261.846	0.00726601	0.00166854	4.35471	1.33245e-05	0.0018603	Bacteria	Proteobacteria	Gammaproteobacteria	Burkholderiales	Neisseriaceae	Conchiformibius	Unclassified	All_DIM	ASV29
5	49.477	0.007883	0.00203191	3.8796	0.000104629	0.00686161	Bacteria	Firmicutes	Bacilli	Lactobacillales	Lactobacillaceae	Lactobacillus	Unclassified	All_DIM	ASV30
6	222.683	0.00817543	0.00197591	4.13755	3.51027e-05	0.00378848	Bacteria	Proteobacteria	Gammaproteobacteria	Pseudomonadales	Moraxellaceae	Moraxella	Unclassified	All_DIM	ASV39
7	80.9916	-0.00540858	0.0015629	-3.4606	0.00053897	0.0227495	Bacteria	Bacteroidota	Bacteroidia	Bacteroidales	Prevotellaceae	Prevotella	Unclassified	All_DIM	ASV40
8	65.55	-0.00427456	0.00131257	-3.25663	0.00112743	0.0352808	Bacteria	Bacteroidota	Bacteroidia	Bacteroidales	Prevotellaceae	Prevotella	Unclassified	All_DIM	ASV46
9	126.253	0.00580453	0.00156393	3.71151	0.000206025	0.0109981	Bacteria	Bacteroidota	Bacteroidia	Flavobacteriales	Weeksellaceae	Bergeyella	Unclassified	All_DIM	ASV63
10	53.4022	0.00648976	0.00197842	3.28028	0.00103705	0.0336115	Bacteria	Firmicutes	Bacilli	Lactobacillales	Streptococcaceae	Streptococcus	Unclassified	All_DIM	ASV76
11	51.8018	0.00932415	0.00224344	4.15619	3.23602e-05	0.00378848	Bacteria	Firmicutes	Bacilli	Lactobacillales	Streptococcaceae	Unclassified	Unclassified	All_DIM	ASV113
12	16.2772	-0.00784545	0.00202371	-3.87677	0.000105854	0.00686161	Bacteria	Bacteroidota	Bacteroidia	Bacteroidales	Prevotellaceae	Prevotella	Unclassified	All_DIM	ASV132
13	17.6987	-0.00693063	0.00159107	-4.35597	1.3248e-05	0.0018603	Bacteria	Bacteroidota	Bacteroidia	Bacteroidales	Prevotellaceae	Prevotella	Unclassified	All_DIM	ASV143
14	12.418	-0.00605999	0.00176108	-3.44107	0.000579429	0.0233703	Bacteria	Bacteroidota	Bacteroidia	Bacteroidales	Prevotellaceae	Prevotella	Unclassified	All_DIM	ASV146
15	27.049	0.0109434	0.00288053	3.79909	0.000145228	0.00878631	Bacteria	Proteobacteria	Gammaproteobacteria	Pseudomonadales	Moraxellaceae	Moraxella	Unclassified	All_DIM	ASV179
16	16.9492	-0.00918386	0.00186694	-4.91921	8.68944e-07	0.000394283	Bacteria	Bacteroidota	Bacteroidia	Bacteroidales	Prevotellaceae	Prevotella	ruminicola	All_DIM	ASV208
17	24.1905	0.0101369	0.00254141	3.98872	6.64322e-05	0.00574164	Bacteria	Bacteroidota	Bacteroidia	Flavobacteriales	Weeksellaceae	Unclassified	Unclassified	All_DIM	ASV264
18	18.2176	0.0117124	0.00246894	4.74391	2.09632e-06	0.000599407	Bacteria	Firmicutes	Bacilli	Lactobacillales	Streptococcaceae	Streptococcus	Unclassified	All_DIM	ASV271
19	16.0425	-0.0109865	0.00209809	-5.2364	1.63739e-07	0.000148593	Bacteria	Bacteroidota	Bacteroidia	Bacteroidales	Prevotellaceae	Prevotella	Unclassified	All_DIM	ASV284
20	19.6083	0.00719479	0.00223491	3.21927	0.00128515	0.0395348	Bacteria	Bacteroidota	Bacteroidia	Bacteroidales	Porphyromonadaceae	Porphyromonas	Unclassified	All_DIM	ASV285
21	19.4869	0.00847742	0.00247735	3.42198	0.000621679	0.0244029	Bacteria	Firmicutes	Bacilli	Lactobacillales	Streptococcaceae	Unclassified	Unclassified	All_DIM	ASV311
22	8.487	-0.00622019	0.00195438	-3.18269	0.00145915	0.0441392	Bacteria	Firmicutes	Clostridia	Lachnospirales	Lachnospiraceae	Unclassified	Unclassified	All_DIM	ASV334
23	17.8564	0.0092398	0.0026415	3.49794	0.000468875	0.0207563	Bacteria	Firmicutes	Bacilli	Lactobacillales	Streptococcaceae	Streptococcus	Unclassified	All_DIM	ASV336
24	18.1302	0.0144175	0.00415592	3.46915	0.000522101	0.0225622	Bacteria	Actinobacteriota	Actinobacteria	Micrococcales	Micrococcaceae	Rothia	Unclassified	All_DIM	ASV358
25	4.41076	-0.0152665	0.00325752	-4.68656	2.7784e-06	0.000630348	Bacteria	Firmicutes	Negativicutes	Acidaminococcales	Acidaminococcaceae	Succiniclasticum	ruminis	All_DIM	ASV364
26	8.18897	-0.0124814	0.00338317	-3.68928	0.000224893	0.0116623	Bacteria	Proteobacteria	Gammaproteobacteria	Enterobacterales	Unclassified	Unclassified	Unclassified	All_DIM	ASV380
27	17.9784	0.00775097	0.00187445	4.13507	3.54844e-05	0.00378848	Bacteria	Firmicutes	Bacilli	Lactobacillales	Streptococcaceae	Unclassified	Unclassified	All_DIM	ASV391
28	13.9602	-0.00482011	0.00144966	-3.325	0.000884176	0.0308925	Bacteria	Bacteroidota	Bacteroidia	Bacteroidales	Prevotellaceae	Unclassified	Unclassified	All_DIM	ASV393
29	3.16475	-0.0113216	0.00299951	-3.77449	0.000160339	0.00938756	Bacteria	Firmicutes	Negativicutes	Acidaminococcales	Acidaminococcaceae	Succiniclasticum	Unclassified	All_DIM	ASV419
30	23.2373	0.00919296	0.00276554	3.32411	0.000887024	0.0308925	Bacteria	Proteobacteria	Gammaproteobacteria	Enterobacterales	Pasteurellaceae	Unclassified	Unclassified	All_DIM	ASV424
31	10.049	0.0223995	0.00474157	4.72407	2.31176e-06	0.000599407	Bacteria	Actinobacteriota	Actinobacteria	Micrococcales	Micrococcaceae	Rothia	Unclassified	All_DIM	ASV428
32	3.6354	0.00620798	0.00169748	3.65718	0.000255006	0.0128566	Bacteria	Firmicutes	Clostridia	Clostridia UCG-014	Unclassified	Unclassified	Unclassified	All_DIM	ASV433
33	1.74424	-0.00795115	0.00239913	-3.31418	0.000919115	0.0308925	Bacteria	Bacteroidota	Bacteroidia	Bacteroidales	Prevotellaceae	Prevotella	Unclassified	All_DIM	ASV434
34	9.28526	-0.00581739	0.00176781	-3.29073	0.000999271	0.0329759	Bacteria	Fibrobacterota	Fibrobacteria	Fibrobacterales	Fibrobacteraceae	Fibrobacter	succinogenes	All_DIM	ASV436
35	6.22083	-0.012098	0.0026362	-4.58919	4.44966e-06	0.000897347	Bacteria	Bacteroidota	Bacteroidia	Bacteroidales	Prevotellaceae	Prevotella	Unclassified	All_DIM	ASV438
36	6.10045	-0.0097253	0.00190718	-5.09931	3.40888e-07	0.000206237	Bacteria	Bacteroidota	Bacteroidia	Bacteroidales	Prevotellaceae	Prevotella	Unclassified	All_DIM	ASV455
37	3.16936	-0.00767256	0.00205304	-3.73717	0.0001861	0.0105554	Bacteria	Bacteroidota	Bacteroidia	Bacteroidales	Prevotellaceae	Prevotella	Unclassified	All_DIM	ASV534
38	1.46534	-0.0086131	0.00273024	-3.1547	0.00160664	0.0478041	Bacteria	Bacteroidota	Bacteroidia	Bacteroidales	Prevotellaceae	Unclassified	Unclassified	All_DIM	ASV613
39	3.40045	-0.0123046	0.00259091	-4.74914	2.04288e-06	0.000599407	Bacteria	Bacteroidota	Bacteroidia	Bacteroidales	Prevotellaceae	Prevotellaceae NK3B31 group	Unclassified	All_DIM	ASV655
40	4.62479	0.0248325	0.00628582	3.95055	7.79713e-05	0.00643263	Bacteria	Proteobacteria	Gammaproteobacteria	Enterobacterales	Pasteurellaceae	Unclassified	Unclassified	All_DIM	ASV668
41	7.12432	0.0116525	0.00299793	3.88683	0.000101563	0.00686161	Bacteria	Firmicutes	Bacilli	Lactobacillales	Streptococcaceae	Streptococcus	Unclassified	All_DIM	ASV799
42	2.06779	-0.0119385	0.00286911	-4.16105	3.16793e-05	0.00378848	Bacteria	Firmicutes	Negativicutes	Acidaminococcales	Acidaminococcaceae	Succiniclasticum	Unclassified	All_DIM	ASV809
43	14.9442	0.0170833	0.00505923	3.37666	0.000733717	0.0277437	Bacteria	Proteobacteria	Gammaproteobacteria	Enterobacterales	Pasteurellaceae	Unclassified	Unclassified	All_DIM	ASV837
44	5.32678	0.010306	0.00270649	3.80788	0.000140161	0.00877217	Bacteria	Bacteroidota	Bacteroidia	Flavobacteriales	Weeksellaceae	Bergeyella	Unclassified	All_DIM	ASV887
45	2.0353	-0.00666056	0.00203912	-3.26638	0.00108931	0.0346859	Bacteria	Bacteroidota	Bacteroidia	Bacteroidales	Prevotellaceae	Prevotella	Unclassified	All_DIM	ASV924
46	1.42361	0.00681872	0.00199522	3.41753	0.000631921	0.0244029	Bacteria	Firmicutes	Clostridia	Clostridia UCG-014	Unclassified	Unclassified	Unclassified	All_DIM	ASV946
47	1.17046	-0.00888807	0.0025788	-3.4466	0.000567691	0.0233703	Bacteria	Synergistota	Synergistia	Synergistales	Synergistaceae	Pyramidobacter	Unclassified	All_DIM	ASV1021
48	5.47401	0.0125128	0.00312539	4.0036	6.23861e-05	0.00566154	Bacteria	Patescibacteria	Gracilibacteria	Unclassified	Unclassified	Unclassified	Unclassified	All_DIM	ASV1033
49	3.39015	-0.0130379	0.00364516	-3.57676	0.000347881	0.0157851	Bacteria	Bacteroidota	Bacteroidia	Flavobacteriales	Flavobacteriaceae	Flavobacterium	Unclassified	All_DIM	ASV1118
50	0.93434	0.0108975	0.00328361	3.31875	0.00090421	0.0308925	Bacteria	Firmicutes	Clostridia	Lachnospirales	Lachnospiraceae	Unclassified	Unclassified	All_DIM	ASV1245
51	2.3783	-0.0167505	0.00462327	-3.62308	0.00029112	0.0139048	Bacteria	Bacteroidota	Bacteroidia	Bacteroidales	Prevotellaceae	Prevotellaceae NK3B31 group	Unclassified	All_DIM	ASV1247
52	2.91236	-0.0143134	0.00364723	-3.92445	8.69292e-05	0.00657402	Bacteria	Bacteroidota	Bacteroidia	Bacteroidales	Prevotellaceae	Unclassified	Unclassified	All_DIM	ASV1252
53	1.26209	-0.00699475	0.0017924	-3.90245	9.52223e-05	0.00686161	Bacteria	Firmicutes	Clostridia	Lachnospirales	Lachnospiraceae	Unclassified	Unclassified	All_DIM	ASV1314
54	3.21423	-0.0170888	0.0037557	-4.5501	5.36215e-06	0.000973231	Bacteria	Bacteroidota	Bacteroidia	Bacteroidales	Prevotellaceae	Prevotella	Unclassified	All_DIM	ASV1387
55	3.72047	-0.00689621	0.00206258	-3.34349	0.00082731	0.0306442	Bacteria	Bacteroidota	Bacteroidia	Bacteroidales	Prevotellaceae	Unclassified	Unclassified	All_DIM	ASV1410
56	1.23034	-0.00940692	0.0023931	-3.93085	8.46463e-05	0.00657402	Bacteria	Firmicutes	Clostridia	Lachnospirales	Lachnospiraceae	Acetitomaculum	Unclassified	All_DIM	ASV1607
57	13.2135	0.0230565	0.00621088	3.71228	0.000205404	0.0109981	Bacteria	Proteobacteria	Gammaproteobacteria	Thiotrichales	Thiotrichaceae	Thiothrix	Unclassified	All_DIM	ASV1767
58	1.02923	-0.0144148	0.00354507	-4.06615	4.7797e-05	0.00481953	Bacteria	Firmicutes	Clostridia	Lachnospirales	Lachnospiraceae	[Ruminococcus] gauvreauii group	Unclassified	All_DIM	ASV1821
59	1.89857	0.0105409	0.00294536	3.57883	0.000345133	0.0157851	Bacteria	Firmicutes	Bacilli	Lactobacillales	Carnobacteriaceae	Unclassified	Unclassified	All_DIM	ASV2023
60	3.19743	0.0152278	0.00346107	4.39973	1.08387e-05	0.00178839	Bacteria	Patescibacteria	Gracilibacteria	Unclassified	Unclassified	Unclassified	Unclassified	All_DIM	ASV2441
61	0.963211	0.0111699	0.0033499	3.33438	0.000854885	0.0308925	Bacteria	Bacteroidota	Bacteroidia	Flavobacteriales	Weeksellaceae	Unclassified	Unclassified	All_DIM	ASV3286
62	987.723	0.00673027	0.00172611	3.89909	9.65568e-05	0.00445719	Bacteria	Proteobacteria	Gammaproteobacteria	Enterobacterales	Pasteurellaceae	Unclassified	Unclassified	1_DIM	ASV2
63	432.171	0.00590173	0.00192838	3.06047	0.00220992	0.042735	Bacteria	Proteobacteria	Gammaproteobacteria	Burkholderiales	Neisseriaceae	Unclassified	Unclassified	1_DIM	ASV4
64	281.05	0.00922441	0.00213356	4.32349	1.53582e-05	0.00115671	Bacteria	Firmicutes	Bacilli	Lactobacillales	Streptococcaceae	Streptococcus	Unclassified	1_DIM	ASV6
65	200.262	0.0101053	0.00236365	4.27529	1.90892e-05	0.00135812	Bacteria	Proteobacteria	Gammaproteobacteria	Enterobacterales	Pasteurellaceae	Bibersteinia	Unclassified	1_DIM	ASV14
66	21.0922	0.0157313	0.00313027	5.02552	5.02057e-07	7.18444e-05	Bacteria	Firmicutes	Bacilli	Lactobacillales	Lactobacillaceae	Pediococcus	Unclassified	1_DIM	ASV18
67	195.795	0.0110617	0.00244418	4.52571	6.01939e-06	0.000506691	Bacteria	Proteobacteria	Gammaproteobacteria	Enterobacterales	Pasteurellaceae	Bibersteinia	trehalosi	1_DIM	ASV22
68	59.4063	0.0108797	0.0021099	5.15649	2.51621e-07	4.50087e-05	Bacteria	Firmicutes	Negativicutes	Acidaminococcales	Acidaminococcaceae	Succiniclasticum	Unclassified	1_DIM	ASV23
69	201.193	0.011916	0.00221115	5.38903	7.08381e-08	2.02739e-05	Bacteria	Proteobacteria	Gammaproteobacteria	Burkholderiales	Neisseriaceae	Conchiformibius	Unclassified	1_DIM	ASV29
70	80.4358	0.0194968	0.0029877	6.52569	6.76906e-11	2.42163e-08	Bacteria	Firmicutes	Bacilli	Lactobacillales	Lactobacillaceae	Lactobacillus	Unclassified	1_DIM	ASV30
71	207.467	0.0175255	0.00267624	6.54853	5.81043e-11	2.42163e-08	Bacteria	Proteobacteria	Gammaproteobacteria	Pseudomonadales	Moraxellaceae	Moraxella	Unclassified	1_DIM	ASV39
72	26.0093	0.00908509	0.00253204	3.58805	0.000333157	0.0105944	Bacteria	Bacteroidota	Bacteroidia	Bacteroidales	Prevotellaceae	Prevotella	Unclassified	1_DIM	ASV64
73	62.8078	0.00655461	0.00200387	3.27098	0.00107176	0.0273872	Bacteria	Proteobacteria	Gammaproteobacteria	Burkholderiales	Neisseriaceae	Unclassified	Unclassified	1_DIM	ASV68
74	18.2745	0.0110036	0.00322668	3.41021	0.000649133	0.0185782	Bacteria	Bacteroidota	Bacteroidia	Bacteroidales	Prevotellaceae	Prevotella	Unclassified	1_DIM	ASV73
75	49.2626	0.0193995	0.00288958	6.71358	1.89901e-11	1.35874e-08	Bacteria	Proteobacteria	Gammaproteobacteria	Burkholderiales	Neisseriaceae	Neisseria	Unclassified	1_DIM	ASV75
76	45.7036	0.00967792	0.00315212	3.07029	0.00213854	0.0425035	Bacteria	Firmicutes	Bacilli	Lactobacillales	Streptococcaceae	Streptococcus	Unclassified	1_DIM	ASV76
77	31.3884	0.0056374	0.00168984	3.33605	0.000849782	0.0229441	Bacteria	Firmicutes	Bacilli	Lactobacillales	Streptococcaceae	Streptococcus	Unclassified	1_DIM	ASV84
78	28.9794	0.0236311	0.0061031	3.87198	0.000107956	0.00482765	Bacteria	Proteobacteria	Gammaproteobacteria	Pseudomonadales	Moraxellaceae	Moraxella	Unclassified	1_DIM	ASV89
79	39.7563	0.0151081	0.002889	5.22954	1.69931e-07	3.47388e-05	Bacteria	Firmicutes	Bacilli	Lactobacillales	Streptococcaceae	Unclassified	Unclassified	1_DIM	ASV113
80	6.91174	0.0193361	0.00533172	3.62662	0.000287155	0.00933907	Bacteria	Proteobacteria	Gammaproteobacteria	Pseudomonadales	Moraxellaceae	Unclassified	Unclassified	1_DIM	ASV120
81	3.73461	0.0187444	0.00602133	3.113	0.00185198	0.0401504	Bacteria	Firmicutes	Bacilli	Lactobacillales	Lactobacillaceae	Pediococcus	Unclassified	1_DIM	ASV128
82	50.476	0.0124359	0.00308341	4.03316	5.50324e-05	0.0030289	Bacteria	Proteobacteria	Gammaproteobacteria	Enterobacterales	Pasteurellaceae	Bibersteinia	trehalosi	1_DIM	ASV131
83	28.3371	-0.0100148	0.0028571	-3.50524	0.000456194	0.0136003	Bacteria	Bacteroidota	Bacteroidia	Bacteroidales	Prevotellaceae	Prevotella	Unclassified	1_DIM	ASV132
84	15.8144	0.0188671	0.00379769	4.96804	6.76317e-07	8.79827e-05	Bacteria	Firmicutes	Bacilli	Lactobacillales	Streptococcaceae	Streptococcus	Unclassified	1_DIM	ASV141
85	68.0499	0.024645	0.00302018	8.16011	3.34725e-16	4.78991e-13	Bacteria	Proteobacteria	Gammaproteobacteria	Enterobacterales	Pasteurellaceae	Unclassified	Unclassified	1_DIM	ASV142
86	11.7989	0.0114958	0.00293912	3.91131	9.17963e-05	0.00437868	Bacteria	Bacteroidota	Bacteroidia	Bacteroidales	Prevotellaceae	Prevotella	Unclassified	1_DIM	ASV145
87	30.7838	0.00814961	0.00201004	4.05444	5.02541e-05	0.00287654	Bacteria	Proteobacteria	Gammaproteobacteria	Enterobacterales	Pasteurellaceae	Unclassified	Unclassified	1_DIM	ASV150
88	14.0287	0.00670796	0.00218469	3.07044	0.00213745	0.0425035	Bacteria	Bacteroidota	Bacteroidia	Bacteroidales	Prevotellaceae	Prevotella	Unclassified	1_DIM	ASV183
89	38.052	-0.0112338	0.00280091	-4.01077	6.05209e-05	0.00320761	Bacteria	Bacteroidota	Bacteroidia	Bacteroidales	Prevotellaceae	Prevotella	ruminicola	1_DIM	ASV208
90	3.05152	0.0115847	0.00280761	4.12618	3.68837e-05	0.00229481	Bacteria	Firmicutes	Clostridia	Oscillospirales	Oscillospiraceae	NK4A214 group	Unclassified	1_DIM	ASV253
91	4.33241	0.0103869	0.00346358	2.9989	0.00270955	0.0466912	Bacteria	Proteobacteria	Alphaproteobacteria	Rhizobiales	Rhizobiaceae	Neorhizobium	Unclassified	1_DIM	ASV270
92	12.1068	0.0106486	0.00351942	3.02566	0.0024809	0.0449389	Bacteria	Firmicutes	Bacilli	Lactobacillales	Streptococcaceae	Streptococcus	Unclassified	1_DIM	ASV271
93	38.698	-0.0117991	0.00311528	-3.7875	0.000152169	0.00588524	Bacteria	Bacteroidota	Bacteroidia	Bacteroidales	Prevotellaceae	Prevotella	Unclassified	1_DIM	ASV284
94	2.23599	0.0119556	0.00317994	3.7597	0.000170118	0.00632937	Bacteria	Firmicutes	Clostridia	Unclassified	Unclassified	Unclassified	Unclassified	1_DIM	ASV287
95	13.4473	0.0157682	0.00307431	5.12903	2.91231e-07	4.63058e-05	Bacteria	Bacteroidota	Bacteroidia	Flavobacteriales	Flavobacteriaceae	Unclassified	Unclassified	1_DIM	ASV317
96	4.77217	0.0117447	0.00390674	3.00628	0.00264464	0.0466912	Bacteria	Bacteroidota	Bacteroidia	Bacteroidales	Prevotellaceae	Prevotella	Unclassified	1_DIM	ASV319
97	16.0073	-0.00796383	0.00250964	-3.17329	0.0015072	0.0353574	Bacteria	Firmicutes	Clostridia	Lachnospirales	Lachnospiraceae	Unclassified	Unclassified	1_DIM	ASV334
98	12.4486	0.0123457	0.00366575	3.36786	0.000757542	0.0212557	Bacteria	Firmicutes	Bacilli	Lactobacillales	Streptococcaceae	Streptococcus	Unclassified	1_DIM	ASV336
99	9.45066	-0.0186128	0.0037643	-4.94455	7.63213e-07	9.10132e-05	Bacteria	Firmicutes	Negativicutes	Acidaminococcales	Acidaminococcaceae	Succiniclasticum	ruminis	1_DIM	ASV364
100	6.45475	-0.0135577	0.00344058	-3.94053	8.13034e-05	0.00402998	Bacteria	Firmicutes	Negativicutes	Acidaminococcales	Acidaminococcaceae	Succiniclasticum	Unclassified	1_DIM	ASV419
101	2.82358	0.0116947	0.00269984	4.33163	1.48009e-05	0.00115671	Bacteria	Firmicutes	Clostridia	Clostridia UCG-014	Unclassified	Unclassified	Unclassified	1_DIM	ASV433
102	14.2288	-0.00781968	0.00257623	-3.03532	0.00240284	0.0449389	Bacteria	Fibrobacterota	Fibrobacteria	Fibrobacterales	Fibrobacteraceae	Fibrobacter	succinogenes	1_DIM	ASV436
103	14.2978	-0.0164535	0.00358334	-4.59168	4.39702e-06	0.000419475	Bacteria	Bacteroidota	Bacteroidia	Bacteroidales	Prevotellaceae	Prevotella	Unclassified	1_DIM	ASV438
104	13.5426	-0.0109958	0.00314571	-3.49548	0.000473213	0.0138198	Bacteria	Bacteroidota	Bacteroidia	Bacteroidales	Prevotellaceae	Prevotella	Unclassified	1_DIM	ASV455
105	5.81428	0.0222618	0.00584827	3.80657	0.00014091	0.00560118	Bacteria	Firmicutes	Bacilli	Lactobacillales	Streptococcaceae	Streptococcus	Unclassified	1_DIM	ASV491
106	16.4182	0.0105785	0.00330195	3.2037	0.00135672	0.0340607	Bacteria	Proteobacteria	Gammaproteobacteria	Enterobacterales	Pasteurellaceae	Aggregatibacter	Unclassified	1_DIM	ASV520
107	4.16789	0.0209722	0.00430234	4.87461	1.09024e-06	0.00012001	Bacteria	Firmicutes	Clostridia	Lachnospirales	Lachnospiraceae	Unclassified	Unclassified	1_DIM	ASV530
108	8.98465	0.00957483	0.0025576	3.74368	0.000181345	0.00632937	Bacteria	Fusobacteriota	Fusobacteriia	Fusobacteriales	Leptotrichiaceae	Unclassified	Unclassified	1_DIM	ASV555
109	3.43806	-0.0176608	0.0046151	-3.82673	0.000129855	0.00530923	Bacteria	Firmicutes	Clostridia	Oscillospirales	Oscillospiraceae	NK4A214 group	Unclassified	1_DIM	ASV582
110	1.88336	0.0107649	0.00358773	3.00048	0.00269556	0.0466912	Bacteria	Firmicutes	Clostridia	Lachnospirales	Lachnospiraceae	[Eubacterium] ventriosum group	Unclassified	1_DIM	ASV595
111	4.67301	0.0110439	0.0028817	3.83243	0.000126885	0.00530923	Bacteria	Bacteroidota	Bacteroidia	Bacteroidales	Prevotellaceae	Prevotella	Unclassified	1_DIM	ASV623
112	6.65908	-0.0161902	0.00379547	-4.26567	1.99305e-05	0.00135812	Bacteria	Bacteroidota	Bacteroidia	Bacteroidales	Prevotellaceae	Prevotellaceae NK3B31 group	Unclassified	1_DIM	ASV655
113	5.12453	-0.0127624	0.00340612	-3.7469	0.000179034	0.00632937	Bacteria	Bacteroidota	Bacteroidia	Bacteroidales	Prevotellaceae	Prevotella	Unclassified	1_DIM	ASV661
114	3.2829	0.0196602	0.0049906	3.93945	8.16699e-05	0.00402998	Bacteria	Actinobacteriota	Actinobacteria	Bifidobacteriales	Bifidobacteriaceae	Bifidobacterium	Unclassified	1_DIM	ASV697
115	2.44182	-0.0122286	0.00346582	-3.52835	0.000418163	0.0130085	Bacteria	Bacteroidota	Bacteroidia	Bacteroidales	Prevotellaceae	Prevotella	Unclassified	1_DIM	ASV752
116	9.08358	0.0118916	0.00308484	3.85485	0.000115801	0.00502154	Bacteria	Proteobacteria	Gammaproteobacteria	Burkholderiales	Neisseriaceae	Unclassified	Unclassified	1_DIM	ASV763
117	4.15846	-0.0162958	0.00339969	-4.79334	1.64031e-06	0.000167663	Bacteria	Firmicutes	Negativicutes	Acidaminococcales	Acidaminococcaceae	Succiniclasticum	Unclassified	1_DIM	ASV809
118	2.38139	0.00740445	0.00242844	3.04905	0.00229564	0.0438009	Bacteria	Bacteroidota	Bacteroidia	Bacteroidales	Prevotellaceae	Prevotellaceae UCG-001	Unclassified	1_DIM	ASV842
119	3.61591	0.0190051	0.00515397	3.68747	0.000226494	0.0075375	Bacteria	Proteobacteria	Gammaproteobacteria	Burkholderiales	Burkholderiaceae	Lautropia	Unclassified	1_DIM	ASV855
120	2.46423	0.00914441	0.00291455	3.1375	0.00170393	0.0380988	Bacteria	Bacteroidota	Bacteroidia	Bacteroidales	Unclassified	Unclassified	Unclassified	1_DIM	ASV861
121	2.73751	-0.0103663	0.00342167	-3.0296	0.0024488	0.0449389	Bacteria	Bacteroidota	Bacteroidia	Bacteroidales	Prevotellaceae	Prevotella	Unclassified	1_DIM	ASV924
122	1.19452	0.0122785	0.00327455	3.74967	0.000177066	0.00632937	Bacteria	Firmicutes	Clostridia	Clostridia UCG-014	Unclassified	Unclassified	Unclassified	1_DIM	ASV946
123	4.61	0.0181199	0.00541473	3.34641	0.000818666	0.0225291	Bacteria	Bacteroidota	Bacteroidia	Flavobacteriales	Weeksellaceae	Bergeyella	Unclassified	1_DIM	ASV976
124	2.3876	-0.0102891	0.00328742	-3.12982	0.00174911	0.0385074	Bacteria	Synergistota	Synergistia	Synergistales	Synergistaceae	Pyramidobacter	Unclassified	1_DIM	ASV1021
125	0.999829	0.00910336	0.00302395	3.01042	0.00260887	0.0466662	Bacteria	Bacteroidota	Bacteroidia	Bacteroidales	Prevotellaceae	Prevotella	Unclassified	1_DIM	ASV1025
126	1.17584	0.0130574	0.00371025	3.51929	0.000432704	0.0131745	Bacteria	Bacteroidota	Bacteroidia	Bacteroidales	Prevotellaceae	Unclassified	Unclassified	1_DIM	ASV1041
127	14.6989	0.017623	0.00333805	5.27943	1.29588e-07	3.09067e-05	Bacteria	Proteobacteria	Gammaproteobacteria	Burkholderiales	Oxalobacteraceae	Janthinobacterium	Unclassified	1_DIM	ASV1099
128	1.34784	0.0135553	0.00436505	3.10543	0.00190005	0.0401504	Bacteria	Firmicutes	Clostridia	Lachnospirales	Lachnospiraceae	Lachnospiraceae NK3A20 group	Unclassified	1_DIM	ASV1138
129	4.25863	0.020525	0.00653921	3.13875	0.00169669	0.0380988	Bacteria	Proteobacteria	Alphaproteobacteria	Rhizobiales	Rhizobiaceae	Unclassified	Unclassified	1_DIM	ASV1220
130	5.48009	-0.019481	0.00611995	-3.1832	0.00145659	0.0352841	Bacteria	Bacteroidota	Bacteroidia	Flavobacteriales	Weeksellaceae	Bergeyella	Unclassified	1_DIM	ASV1311
131	1.9148	-0.00768447	0.00243269	-3.15884	0.001584	0.0365597	Bacteria	Firmicutes	Clostridia	Lachnospirales	Lachnospiraceae	Unclassified	Unclassified	1_DIM	ASV1314
132	3.49187	0.0125443	0.00414276	3.02802	0.00246165	0.0449389	Bacteria	Firmicutes	Bacilli	Staphylococcales	Staphylococcaceae	Unclassified	Unclassified	1_DIM	ASV1329
133	5.44409	0.0174639	0.00383094	4.55864	5.14851e-06	0.000460469	Bacteria	Actinobacteriota	Actinobacteria	Micrococcales	Micrococcaceae	Garicola	Unclassified	1_DIM	ASV1479
134	2.77465	-0.0167401	0.00558858	-2.99541	0.00274079	0.0466912	Bacteria	Bacteroidota	Bacteroidia	Bacteroidales	Prevotellaceae	Prevotellaceae UCG-004	Unclassified	1_DIM	ASV1516
135	1.961	-0.0143713	0.00433459	-3.3155	0.000914807	0.0242424	Bacteria	Firmicutes	Negativicutes	Acidaminococcales	Acidaminococcaceae	Succiniclasticum	Unclassified	1_DIM	ASV1550
136	2.64727	-0.0118228	0.00290915	-4.06401	4.82375e-05	0.00287616	Bacteria	Firmicutes	Clostridia	Lachnospirales	Lachnospiraceae	Acetitomaculum	Unclassified	1_DIM	ASV1607
137	1.19537	-0.0115042	0.00307845	-3.73701	0.000186221	0.00634482	Bacteria	Firmicutes	Clostridia	Lachnospirales	Lachnospiraceae	Moryella	Unclassified	1_DIM	ASV1722
138	2.68645	-0.0167827	0.00398242	-4.2142	2.5067e-05	0.00163049	Bacteria	Firmicutes	Clostridia	Lachnospirales	Lachnospiraceae	[Ruminococcus] gauvreauii group	Unclassified	1_DIM	ASV1821
139	1.25979	0.0126696	0.00408734	3.09973	0.00193697	0.0401504	Bacteria	Firmicutes	Bacilli	Lactobacillales	Carnobacteriaceae	Unclassified	Unclassified	1_DIM	ASV2023
140	2.09204	-0.0136885	0.00447256	-3.06054	0.00220938	0.042735	Bacteria	Bacteroidota	Bacteroidia	Bacteroidales	Prevotellaceae	Prevotellaceae UCG-001	Unclassified	1_DIM	ASV2034
141	2.58935	0.0173729	0.00543927	3.19398	0.00140324	0.0346213	Bacteria	Firmicutes	Bacilli	Staphylococcales	Staphylococcaceae	Unclassified	Unclassified	1_DIM	ASV2108
142	2.14794	0.0159358	0.00513573	3.10293	0.00191616	0.0401504	Bacteria	Actinobacteriota	Actinobacteria	Corynebacteriales	Corynebacteriaceae	Corynebacterium	Unclassified	1_DIM	ASV2179
143	1.60769	0.016328	0.00495951	3.29225	0.000993886	0.0258591	Bacteria	Patescibacteria	Gracilibacteria	Unclassified	Unclassified	Unclassified	Unclassified	1_DIM	ASV2441
144	1.57798	0.0159812	0.0050276	3.17869	0.00147942	0.0352841	Bacteria	Bacteroidota	Bacteroidia	Flavobacteriales	Weeksellaceae	Unclassified	Unclassified	1_DIM	ASV3286
145	2.14337	-0.0150219	0.00485263	-3.09562	0.00196403	0.0401504	Bacteria	Actinobacteriota	Actinobacteria	Bifidobacteriales	Bifidobacteriaceae	Unclassified	Unclassified	1_DIM	ASV3355
146	9.42745	0.035024	0.00764023	4.58415	4.55831e-06	0.0281293	Bacteria	Proteobacteria	Gammaproteobacteria	Pseudomonadales	Moraxellaceae	Unclassified	Unclassified	2_DIM	ASV120
147	1.65537	-1.61722	0.0160718	-100.625	0	0	Bacteria	Bacteroidota	Bacteroidia	Cytophagales	Spirosomaceae	Spirosoma	Unclassified	3_DIM	ASV4909
148	1.96653	-1.60073	0.0160713	-99.6019	0	0	Bacteria	Myxococcota	Polyangia	Haliangiales	Haliangiaceae	Haliangium	Unclassified	3_DIM	ASV6957
149	1044.6	0.0199288	0.00547652	3.63895	0.000273754	0.0165405	Bacteria	Proteobacteria	Gammaproteobacteria	Enterobacterales	Succinivibrionaceae	Succinivibrionaceae UCG-001	Unclassified	All_Vol	ASV1
150	418.271	-0.0228664	0.00634889	-3.60164	0.000316216	0.0172865	Bacteria	Proteobacteria	Gammaproteobacteria	Enterobacterales	Pasteurellaceae	Bibersteinia	Unclassified	All_Vol	ASV8
151	189.002	-0.0292951	0.0074216	-3.94727	7.90462e-05	0.00720889	Bacteria	Proteobacteria	Gammaproteobacteria	Pseudomonadales	Moraxellaceae	Moraxella	Unclassified	All_Vol	ASV19
152	88.8431	0.0169055	0.00557881	3.03031	0.00244299	0.0475349	Bacteria	Firmicutes	Negativicutes	Acidaminococcales	Acidaminococcaceae	Succiniclasticum	Unclassified	All_Vol	ASV23
153	50.0139	0.0185419	0.00572163	3.24067	0.00119247	0.0304213	Bacteria	Bacteroidota	Bacteroidia	Bacteroidales	Prevotellaceae	Unclassified	Unclassified	All_Vol	ASV54
154	47.7467	0.0281999	0.00666934	4.22828	2.3548e-05	0.00337913	Bacteria	Bacteroidota	Bacteroidia	Bacteroidales	Prevotellaceae	Unclassified	Unclassified	All_Vol	ASV59
155	42.66	0.0275625	0.00762337	3.61553	0.000299735	0.0172048	Bacteria	Bacteroidota	Bacteroidia	Bacteroidales	Prevotellaceae	Prevotella	Unclassified	All_Vol	ASV65
156	55.8323	0.0281049	0.00870798	3.22749	0.0012488	0.0306958	Bacteria	Bacteroidota	Bacteroidia	Bacteroidales	Prevotellaceae	Prevotella_7	Unclassified	All_Vol	ASV66
157	120.161	0.0392761	0.00919735	4.27038	1.95144e-05	0.00320036	Bacteria	Proteobacteria	Gammaproteobacteria	Burkholderiales	Neisseriaceae	Neisseria	Unclassified	All_Vol	ASV75
158	37.3378	0.0600992	0.0140714	4.27103	1.94573e-05	0.00320036	Bacteria	Firmicutes	Bacilli	Lactobacillales	Lactobacillaceae	Leuconostoc	Unclassified	All_Vol	ASV90
159	24.9284	0.0237412	0.00668603	3.55086	0.000383975	0.0183668	Bacteria	Bacteroidota	Bacteroidia	Bacteroidales	Prevotellaceae	Unclassified	Unclassified	All_Vol	ASV103
160	29.4555	0.0252313	0.00627214	4.02275	5.75217e-05	0.00600318	Bacteria	Bacteroidota	Bacteroidia	Bacteroidales	Prevotellaceae	Prevotella	Unclassified	All_Vol	ASV112
161	19.2373	0.0205317	0.00590392	3.47764	0.000505842	0.0215077	Bacteria	Bacteroidota	Bacteroidia	Bacteroidales	Prevotellaceae	Prevotella	Unclassified	All_Vol	ASV123
162	46.9355	0.0562728	0.0117248	4.79948	1.59074e-06	0.000608725	Bacteria	Proteobacteria	Gammaproteobacteria	Burkholderiales	Neisseriaceae	Unclassified	Unclassified	All_Vol	ASV133
163	72.4614	0.0320353	0.00997575	3.21131	0.00132129	0.0306958	Bacteria	Proteobacteria	Gammaproteobacteria	Enterobacterales	Pasteurellaceae	Unclassified	Unclassified	All_Vol	ASV134
164	16.8628	0.041331	0.0109879	3.76151	0.00016889	0.0115616	Bacteria	Bacteroidota	Bacteroidia	Bacteroidales	Prevotellaceae	Prevotella_7	Unclassified	All_Vol	ASV148
165	56.3687	0.0595201	0.0115769	5.1413	2.72846e-07	0.000156614	Bacteria	Proteobacteria	Gammaproteobacteria	Burkholderiales	Neisseriaceae	Unclassified	Unclassified	All_Vol	ASV154
166	19.4954	0.0237741	0.00666071	3.5693	0.000357939	0.0178658	Bacteria	Bacteroidota	Bacteroidia	Bacteroidales	Prevotellaceae	Prevotella	Unclassified	All_Vol	ASV163
167	2.41183	0.0623742	0.0192209	3.24512	0.00117399	0.0304213	Bacteria	Firmicutes	Bacilli	Lactobacillales	Lactobacillaceae	Weissella	Unclassified	All_Vol	ASV165
168	15.3881	0.0206561	0.00655375	3.1518	0.00162268	0.0344971	Bacteria	Bacteroidota	Bacteroidia	Bacteroidales	Prevotellaceae	Prevotella	Unclassified	All_Vol	ASV166
169	18.2151	0.0223524	0.00724752	3.08414	0.00204142	0.0404061	Bacteria	Bacteroidota	Bacteroidia	Bacteroidales	Prevotellaceae	Prevotella	bryantii	All_Vol	ASV174
170	68.6638	0.0339423	0.00903177	3.7581	0.000171209	0.0115616	Bacteria	Proteobacteria	Gammaproteobacteria	Pseudomonadales	Moraxellaceae	Acinetobacter	lwoffii	All_Vol	ASV181
171	14.0179	0.0226957	0.00656636	3.45635	0.000547537	0.0218086	Bacteria	Bacteroidota	Bacteroidia	Bacteroidales	Prevotellaceae	Prevotella	Unclassified	All_Vol	ASV197
172	14.6319	0.0347818	0.0104982	3.31311	0.000922637	0.0271586	Bacteria	Firmicutes	Negativicutes	Acidaminococcales	Acidaminococcaceae	Succiniclasticum	Unclassified	All_Vol	ASV201
173	16.9492	-0.0328192	0.00815821	-4.02284	5.74998e-05	0.00600318	Bacteria	Bacteroidota	Bacteroidia	Bacteroidales	Prevotellaceae	Prevotella	ruminicola	All_Vol	ASV208
174	16.0367	0.020443	0.00645137	3.16878	0.00153081	0.0331579	Bacteria	Firmicutes	Clostridia	Lachnospirales	Lachnospiraceae	Unclassified	Unclassified	All_Vol	ASV221
175	8.35297	-0.0212533	0.00628916	-3.37936	0.000726559	0.0245321	Bacteria	Firmicutes	Clostridia	Lachnospirales	Lachnospiraceae	Lachnospiraceae NK3A20 group	Unclassified	All_Vol	ASV255
176	10.4461	0.0318127	0.00819468	3.88211	0.000103552	0.00792519	Bacteria	Bacteroidota	Bacteroidia	Bacteroidales	Prevotellaceae	Unclassified	Unclassified	All_Vol	ASV260
177	23.7872	0.0751519	0.0136621	5.50078	3.78122e-08	4.34084e-05	Bacteria	Fusobacteriota	Fusobacteriia	Fusobacteriales	Fusobacteriaceae	Fusobacterium	necrophorum	All_Vol	ASV286
178	19.4869	-0.0356275	0.0107133	-3.32553	0.000882504	0.0268473	Bacteria	Firmicutes	Bacilli	Lactobacillales	Streptococcaceae	Unclassified	Unclassified	All_Vol	ASV311
179	8.487	-0.0382236	0.00819456	-4.66451	3.09352e-06	0.000887842	Bacteria	Firmicutes	Clostridia	Lachnospirales	Lachnospiraceae	Unclassified	Unclassified	All_Vol	ASV334
180	7.26973	0.0192974	0.00601551	3.20793	0.00133693	0.0306958	Bacteria	Bacteroidota	Bacteroidia	Bacteroidales	Prevotellaceae	Prevotella	Unclassified	All_Vol	ASV347
181	13.9602	-0.0217911	0.00619782	-3.51592	0.000438226	0.0195227	Bacteria	Bacteroidota	Bacteroidia	Bacteroidales	Prevotellaceae	Unclassified	Unclassified	All_Vol	ASV393
182	1.74424	-0.0338854	0.0102595	-3.30284	0.000957097	0.0273846	Bacteria	Bacteroidota	Bacteroidia	Bacteroidales	Prevotellaceae	Prevotella	Unclassified	All_Vol	ASV434
183	6.22083	-0.0397217	0.0118532	-3.35113	0.000804838	0.0256654	Bacteria	Bacteroidota	Bacteroidia	Bacteroidales	Prevotellaceae	Prevotella	Unclassified	All_Vol	ASV438
184	6.10045	-0.0299836	0.00853369	-3.51356	0.000442152	0.0195227	Bacteria	Bacteroidota	Bacteroidia	Bacteroidales	Prevotellaceae	Prevotella	Unclassified	All_Vol	ASV455
185	4.40849	0.0243751	0.00710827	3.42912	0.00060554	0.0220505	Bacteria	Bacteroidota	Bacteroidia	Bacteroidales	Prevotellaceae	Prevotella	Unclassified	All_Vol	ASV471
186	3.11774	0.021591	0.00672749	3.20937	0.00133028	0.0306958	Bacteria	Firmicutes	Clostridia	Clostridia UCG-014	Unclassified	Unclassified	Unclassified	All_Vol	ASV498
187	7.69444	0.0267727	0.00682448	3.92304	8.74371e-05	0.00720889	Bacteria	Bacteroidota	Bacteroidia	Bacteroidales	Prevotellaceae	Prevotella	Unclassified	All_Vol	ASV500
188	3.57993	0.0213268	0.00677924	3.1459	0.00165576	0.0345603	Bacteria	Firmicutes	Clostridia	Clostridia UCG-014	Unclassified	Unclassified	Unclassified	All_Vol	ASV504
189	2.89216	0.0259692	0.0081456	3.18812	0.00143201	0.0316467	Bacteria	Firmicutes	Clostridia	Clostridia UCG-014	Unclassified	Unclassified	Unclassified	All_Vol	ASV539
190	4.8857	0.0252781	0.00766754	3.29677	0.000978022	0.0273846	Bacteria	Bacteroidota	Bacteroidia	Bacteroidales	Prevotellaceae	Prevotella	Unclassified	All_Vol	ASV573
191	3.88124	0.0244608	0.0068343	3.57913	0.000344739	0.0178658	Bacteria	Bacteroidota	Bacteroidia	Bacteroidales	Unclassified	Unclassified	Unclassified	All_Vol	ASV599
192	13.0376	0.0395196	0.0127058	3.11035	0.00186865	0.0376354	Bacteria	Fusobacteriota	Fusobacteriia	Fusobacteriales	Leptotrichiaceae	Caviibacter	abscessus	All_Vol	ASV710
193	6.55884	0.0618425	0.0180559	3.42507	0.000614649	0.0220505	Bacteria	Bacteroidota	Bacteroidia	Bacteroidales	Bacteroidaceae	Bacteroides	Unclassified	All_Vol	ASV740
194	7.12432	-0.0452464	0.0131371	-3.44417	0.000572818	0.0219198	Bacteria	Firmicutes	Bacilli	Lactobacillales	Streptococcaceae	Streptococcus	Unclassified	All_Vol	ASV799
195	3.73708	0.0524339	0.0129431	4.05111	5.09748e-05	0.00600318	Bacteria	Firmicutes	Bacilli	Lactobacillales	Streptococcaceae	Streptococcus	ferus	All_Vol	ASV819
196	6.54115	0.0893113	0.0285014	3.13358	0.00172687	0.0354009	Bacteria	Bacteroidota	Bacteroidia	Bacteroidales	Porphyromonadaceae	Porphyromonas	levii	All_Vol	ASV900
197	1.601	0.0281716	0.00767826	3.66901	0.000243489	0.0155292	Bacteria	Spirochaetota	Spirochaetia	Spirochaetales	Spirochaetaceae	Treponema	Unclassified	All_Vol	ASV1077
198	3.39015	0.071146	0.016129	4.41105	1.02869e-05	0.00236187	Bacteria	Bacteroidota	Bacteroidia	Flavobacteriales	Flavobacteriaceae	Flavobacterium	Unclassified	All_Vol	ASV1118
199	6.19902	0.0328229	0.0102963	3.18782	0.00143348	0.0316467	Bacteria	Firmicutes	Bacilli	Lactobacillales	Carnobacteriaceae	Jeotgalibaca	dankookensis	All_Vol	ASV1145
200	3.89265	0.0461422	0.0143488	3.21576	0.00130102	0.0306958	Bacteria	Actinobacteriota	Actinobacteria	Actinomycetales	Actinomycetaceae	Actinomyces	Unclassified	All_Vol	ASV1366
201	3.21423	-0.0588506	0.0177069	-3.32359	0.000888674	0.0268473	Bacteria	Bacteroidota	Bacteroidia	Bacteroidales	Prevotellaceae	Prevotella	Unclassified	All_Vol	ASV1387
202	4.36559	0.0553619	0.0169508	3.26604	0.00109064	0.0291175	Bacteria	Proteobacteria	Gammaproteobacteria	Pseudomonadales	Moraxellaceae	Acinetobacter	Unclassified	All_Vol	ASV1401
203	2.47706	0.0751102	0.0191523	3.92174	8.79134e-05	0.00720889	Bacteria	Proteobacteria	Gammaproteobacteria	Cardiobacteriales	Cardiobacteriaceae	Suttonella	Unclassified	All_Vol	ASV1608
204	2.57307	0.0501813	0.0147528	3.40147	0.000670235	0.023316	Bacteria	Firmicutes	Bacilli	Lactobacillales	Carnobacteriaceae	Unclassified	Unclassified	All_Vol	ASV1762
205	13.2135	0.0896709	0.0267171	3.35631	0.000789906	0.0256654	Bacteria	Proteobacteria	Gammaproteobacteria	Thiotrichales	Thiotrichaceae	Thiothrix	Unclassified	All_Vol	ASV1767
206	3.19743	-0.0497849	0.015198	-3.27574	0.00105384	0.0288051	Bacteria	Patescibacteria	Gracilibacteria	Unclassified	Unclassified	Unclassified	Unclassified	All_Vol	ASV2441
207	2.15542	0.0654258	0.0189382	3.4547	0.000550915	0.0218086	Bacteria	Bacteroidota	Bacteroidia	Flavobacteriales	Weeksellaceae	Empedobacter	stercoris	All_Vol	ASV2733
208	201.193	0.0581001	0.0160804	3.61311	0.000302552	0.0287666	Bacteria	Proteobacteria	Gammaproteobacteria	Burkholderiales	Neisseriaceae	Conchiformibius	Unclassified	1_Vol	ASV29
209	16.9042	0.0633251	0.01759	3.60007	0.000318136	0.0287666	Bacteria	Bacteroidota	Bacteroidia	Bacteroidales	Prevotellaceae	Unclassified	Unclassified	1_Vol	ASV103
210	27.8784	0.0684063	0.0149405	4.57858	4.68145e-06	0.00194046	Bacteria	Bacteroidota	Bacteroidia	Bacteroidales	Prevotellaceae	Prevotella	Unclassified	1_Vol	ASV112
211	16.3172	0.0718931	0.016282	4.4155	1.00778e-05	0.00278484	Bacteria	Bacteroidota	Bacteroidia	Bacteroidales	Prevotellaceae	Prevotella	Unclassified	1_Vol	ASV163
212	12.9039	0.0809744	0.0166487	4.86372	1.15198e-06	0.000954993	Bacteria	Bacteroidota	Bacteroidia	Bacteroidales	Prevotellaceae	Prevotella	Unclassified	1_Vol	ASV166
213	9.41563	0.0621408	0.0174739	3.55621	0.000376237	0.0287666	Bacteria	Bacteroidota	Bacteroidia	Bacteroidales	Prevotellaceae	Prevotella	Unclassified	1_Vol	ASV197
214	7.86449	0.0545656	0.0162747	3.35278	0.000800051	0.0414527	Bacteria	Bacteroidota	Bacteroidia	Bacteroidales	Rikenellaceae	Rikenellaceae RC9 gut group	Unclassified	1_Vol	ASV254
215	11.0779	0.0956018	0.0222331	4.29998	1.70812e-05	0.00354008	Bacteria	Bacteroidota	Bacteroidia	Bacteroidales	Prevotellaceae	Prevotella	Unclassified	1_Vol	ASV268
216	8.38913	0.0679578	0.0199651	3.40383	0.00066447	0.0391357	Bacteria	Bacteroidota	Bacteroidia	Bacteroidales	Muribaculaceae	Unclassified	Unclassified	1_Vol	ASV397
217	3.78952	-0.086681	0.0247065	-3.50843	0.000450761	0.0311401	Bacteria	Bacteroidota	Bacteroidia	Bacteroidales	Prevotellaceae	Prevotella	Unclassified	1_Vol	ASV434
218	26.8251	0.160137	0.0380199	4.21192	2.53206e-05	0.00419816	Bacteria	Proteobacteria	Gammaproteobacteria	Enterobacterales	Pasteurellaceae	Mannheimia	haemolytica	1_Vol	ASV447
219	5.98402	0.0633769	0.0187151	3.38641	0.000708125	0.0391357	Bacteria	Bacteroidota	Bacteroidia	Bacteroidales	Prevotellaceae	Prevotella	Unclassified	1_Vol	ASV470
220	2.40359	0.0798059	0.0232365	3.43451	0.00059362	0.0378547	Bacteria	Firmicutes	Clostridia	Clostridia UCG-014	Unclassified	Unclassified	Unclassified	1_Vol	ASV539
221	4.28631	0.0775173	0.0207545	3.73496	0.000187747	0.0259404	Bacteria	Bacteroidota	Bacteroidia	Bacteroidales	Prevotellaceae	Prevotella	Unclassified	1_Vol	ASV573
222	2.69769	0.0732781	0.0202412	3.62024	0.000294327	0.0287666	Bacteria	Bacteroidota	Bacteroidia	Bacteroidales	Prevotellaceae	Prevotella	Unclassified	1_Vol	ASV616
223	2.96653	0.0686133	0.0193145	3.55242	0.000381704	0.0287666	Bacteria	Bacteroidota	Bacteroidia	Bacteroidales	Prevotellaceae	Prevotella	Unclassified	1_Vol	ASV711
224	140.594	0.0756972	0.0161043	4.70044	2.59602e-06	0.01602	Bacteria	Proteobacteria	Gammaproteobacteria	Pseudomonadales	Moraxellaceae	Acinetobacter	lwoffii	2_Vol	ASV181

## Sheet: DESeq2 Results for Second Lacta
	baseMean	log2FoldChange	lfcSE	stat	pvalue	padj	Comp	Kingdom	Phylum	Class	Order	Family	Genus	Species
ASV1491	31.6194	-24.1782	3.96878	-6.0921	1.11436e-09	5.2709e-07	GFE	Bacteria	Firmicutes	Bacilli	Lactobacillales	Lactobacillaceae	Levilactobacillus	Unclassified
ASV31	151.511	8.01607	2.03963	3.93015	8.48916e-05	0.0169453	GFE	Bacteria	Proteobacteria	Gammaproteobacteria	Enterobacterales	Succinivibrionaceae	Succinivibrionaceae UCG-002	Unclassified
ASV47	308.032	6.87622	1.91556	3.58967	0.000331101	0.0169453	GFE	Bacteria	Bacteroidota	Bacteroidia	Bacteroidales	Prevotellaceae	Prevotella	Unclassified
ASV54	141.648	6.8498	1.79902	3.80752	0.000140365	0.0169453	GFE	Bacteria	Bacteroidota	Bacteroidia	Bacteroidales	Prevotellaceae	Unclassified	Unclassified
ASV62	221.03	6.90515	1.86521	3.70207	0.00021385	0.0169453	GFE	Bacteria	Firmicutes	Clostridia	Lachnospirales	Lachnospiraceae	Pseudobutyrivibrio	Unclassified
ASV93	154.936	6.55676	1.79591	3.65094	0.000261286	0.0169453	GFE	Bacteria	Bacteroidota	Bacteroidia	Bacteroidales	Prevotellaceae	Prevotella	Unclassified
ASV160	84.0259	9.22267	2.58405	3.56907	0.000358252	0.0169453	GFE	Bacteria	Proteobacteria	Gammaproteobacteria	Enterobacterales	Succinivibrionaceae	Ruminobacter	Unclassified
ASV170	90.4747	6.86302	1.89119	3.62894	0.000284587	0.0169453	GFE	Bacteria	Bacteroidota	Bacteroidia	Bacteroidales	Prevotellaceae	Prevotellaceae YAB2003 group	Unclassified
ASV265	41.8674	7.41618	2.04199	3.63185	0.000281398	0.0169453	GFE	Bacteria	Bacteroidota	Bacteroidia	Bacteroidales	Bacteroidales RF16 group	Unclassified	Unclassified
ASV275	51.5676	6.92117	1.92552	3.59443	0.000325097	0.0169453	GFE	Bacteria	Bacteroidota	Bacteroidia	Bacteroidales	Prevotellaceae	Prevotella	Unclassified
ASV10	655.446	5.22341	1.53167	3.41027	0.000648981	0.0170538	GFE	Bacteria	Bacteroidota	Bacteroidia	Bacteroidales	Prevotellaceae	Prevotella	ruminicola
ASV28	331.722	5.78644	1.66405	3.47733	0.000506429	0.0170538	GFE	Bacteria	Bacteroidota	Bacteroidia	Bacteroidales	Prevotellaceae	Prevotella	Unclassified
ASV71	138.943	6.58203	1.90906	3.44779	0.000565197	0.0170538	GFE	Bacteria	Bacteroidota	Bacteroidia	Bacteroidales	Prevotellaceae	Prevotella	Unclassified
ASV144	170.87	7.36024	2.13224	3.45188	0.000556694	0.0170538	GFE	Bacteria	Bacteroidota	Bacteroidia	Bacteroidales	Prevotellaceae	Prevotella	Unclassified
ASV180	60.6953	7.45018	2.17322	3.42818	0.000607639	0.0170538	GFE	Bacteria	Bacteroidota	Bacteroidia	Bacteroidales	Unclassified	Unclassified	Unclassified
ASV192	534.007	-7.88617	2.29274	-3.43963	0.000582517	0.0170538	GFE	Bacteria	Firmicutes	Bacilli	Lactobacillales	Lactobacillaceae	Levilactobacillus	Unclassified
ASV279	49.1391	7.43356	2.15248	3.45348	0.000553395	0.0170538	GFE	Bacteria	Firmicutes	Clostridia	Lachnospirales	Lachnospiraceae	Shuttleworthia	Unclassified
ASV400	41.5146	7.77224	2.26874	3.42579	0.000613014	0.0170538	GFE	Bacteria	Bacteroidota	Bacteroidia	Bacteroidales	Prevotellaceae	Prevotella	Unclassified
ASV365	692.892	-9.43055	2.79886	-3.36943	0.000753249	0.0183334	GFE	Bacteria	Firmicutes	Bacilli	Lactobacillales	Lactobacillaceae	Unclassified	Unclassified
ASV556	217.949	-7.22334	2.14884	-3.3615	0.000775195	0.0183334	GFE	Bacteria	Firmicutes	Bacilli	Lactobacillales	Lactobacillaceae	Levilactobacillus	Unclassified
ASV3	1927.28	5.25979	1.59557	3.2965	0.000978962	0.0191936	GFE	Bacteria	Firmicutes	Negativicutes	Acidaminococcales	Acidaminococcaceae	Succiniclasticum	Unclassified
ASV7	1165.66	5.2904	1.62139	3.26289	0.00110284	0.0191936	GFE	Bacteria	Bacteroidota	Bacteroidia	Bacteroidales	Prevotellaceae	Prevotella	Unclassified
ASV17	701.508	5.72772	1.75897	3.2563	0.00112875	0.0191936	GFE	Bacteria	Bacteroidota	Bacteroidia	Bacteroidales	Prevotellaceae	Prevotella	Unclassified
ASV74	101.798	6.86976	2.10684	3.2607	0.00111139	0.0191936	GFE	Bacteria	Bacteroidota	Bacteroidia	Bacteroidales	Prevotellaceae	Prevotella	Unclassified
ASV80	87.4898	7.12151	2.17768	3.27022	0.00107463	0.0191936	GFE	Bacteria	Firmicutes	Clostridia	Christensenellales	Christensenellaceae	Christensenellaceae R-7 group	Unclassified
ASV158	90.5934	5.71248	1.75529	3.25443	0.00113619	0.0191936	GFE	Bacteria	Bacteroidota	Bacteroidia	Bacteroidales	Prevotellaceae	Prevotella	Unclassified
ASV333	37.848	7.40368	2.2702	3.26124	0.00110926	0.0191936	GFE	Bacteria	Bacteroidota	Bacteroidia	Bacteroidales	Prevotellaceae	Prevotella	Unclassified
ASV409	312.719	-8.01227	2.41836	-3.31309	0.000922703	0.0191936	GFE	Bacteria	Firmicutes	Bacilli	Lactobacillales	Lactobacillaceae	Levilactobacillus	Unclassified
ASV1007	262.566	-8.96577	2.79095	-3.21245	0.00131608	0.0214657	GFE	Bacteria	Firmicutes	Bacilli	Lactobacillales	Lactobacillaceae	Companilactobacillus	Unclassified
ASV67	138.189	6.74294	2.12754	3.16937	0.0015277	0.0221363	GFE	Bacteria	Bacteroidota	Bacteroidia	Bacteroidales	Rikenellaceae	Rikenellaceae RC9 gut group	Unclassified
ASV116	64.4152	5.81963	1.83804	3.16621	0.00154439	0.0221363	GFE	Bacteria	Bacteroidota	Bacteroidia	Bacteroidales	Prevotellaceae	Prevotella	Unclassified
ASV244	35.2094	6.47561	2.03267	3.18577	0.00144371	0.0221363	GFE	Bacteria	Bacteroidota	Bacteroidia	Bacteroidales	Prevotellaceae	Prevotella	Unclassified
ASV393	55.529	6.5822	2.07624	3.17025	0.00152307	0.0221363	GFE	Bacteria	Bacteroidota	Bacteroidia	Bacteroidales	Prevotellaceae	Unclassified	Unclassified
ASV22	296.19	-4.29503	1.37493	-3.12382	0.00178518	0.022281	GFE	Bacteria	Proteobacteria	Gammaproteobacteria	Enterobacterales	Pasteurellaceae	Bibersteinia	trehalosi
ASV33	329.352	6.35715	2.03326	3.12658	0.00176855	0.022281	GFE	Bacteria	Bacteroidota	Bacteroidia	Bacteroidales	Prevotellaceae	Prevotella	Unclassified
ASV108	105.784	4.73267	1.51403	3.12587	0.00177277	0.022281	GFE	Bacteria	Firmicutes	Bacilli	Lactobacillales	Aerococcaceae	Aerococcus	Unclassified
ASV298	59.2405	6.54605	2.09228	3.12867	0.00175602	0.022281	GFE	Bacteria	Firmicutes	Clostridia	Lachnospirales	Lachnospiraceae	Unclassified	Unclassified
ASV477	31.7421	7.53984	2.41427	3.12303	0.00179002	0.022281	GFE	Bacteria	Bacteroidota	Bacteroidia	Bacteroidales	Prevotellaceae	Prevotella	ruminicola
ASV78	191.629	5.1853	1.67215	3.10098	0.00192879	0.0233927	GFE	Bacteria	Bacteroidota	Bacteroidia	Bacteroidales	Prevotellaceae	Prevotella	Unclassified
ASV215	80.4196	5.94531	1.93792	3.06789	0.00215576	0.0254919	GFE	Bacteria	Firmicutes	Clostridia	Lachnospirales	Lachnospiraceae	[Eubacterium] ruminantium group	Unclassified
ASV20	385.802	5.58822	1.84321	3.03179	0.00243106	0.0257175	GFE	Bacteria	Bacteroidota	Bacteroidia	Bacteroidales	Prevotellaceae	Prevotella	Unclassified
ASV82	133.7	5.74548	1.89788	3.02732	0.00246734	0.0257175	GFE	Bacteria	Bacteroidota	Bacteroidia	Bacteroidales	Prevotellaceae	Prevotella	ruminicola
ASV308	51.9347	6.07814	2.00794	3.02705	0.00246952	0.0257175	GFE	Bacteria	Bacteroidota	Bacteroidia	Bacteroidales	Prevotellaceae	Prevotella	Unclassified
ASV363	59.7293	6.89271	2.27993	3.02321	0.00250107	0.0257175	GFE	Bacteria	Bacteroidota	Bacteroidia	Bacteroidales	Prevotellaceae	Prevotella	Unclassified
ASV483	32.1721	6.40836	2.11689	3.02726	0.00246784	0.0257175	GFE	Bacteria	Firmicutes	Clostridia	Lachnospirales	Lachnospiraceae	Unclassified	Unclassified
ASV714	19.527	7.79144	2.56331	3.03961	0.00236888	0.0257175	GFE	Bacteria	Bacteroidota	Bacteroidia	Bacteroidales	Prevotellaceae	Prevotella	Unclassified
ASV114	96.3769	5.96931	1.98456	3.00787	0.00263082	0.0261505	GFE	Bacteria	Firmicutes	Clostridia	Lachnospirales	Lachnospiraceae	Lachnospira	Unclassified
ASV153	66.1245	7.05706	2.34825	3.00524	0.00265375	0.0261505	GFE	Bacteria	Bacteroidota	Bacteroidia	Bacteroidales	Prevotellaceae	Prevotella	Unclassified
ASV41	219.395	5.58745	1.87419	2.98127	0.00287057	0.0268787	GFE	Bacteria	Bacteroidota	Bacteroidia	Bacteroidales	Prevotellaceae	Prevotella	Unclassified
ASV52	223.606	6.01679	2.02018	2.97834	0.00289812	0.0268787	GFE	Bacteria	Bacteroidota	Bacteroidia	Bacteroidales	Prevotellaceae	Prevotella	Unclassified
ASV162	66.2859	6.46364	2.16841	2.98082	0.00287476	0.0268787	GFE	Bacteria	Firmicutes	Clostridia	Lachnospirales	Lachnospiraceae	Butyrivibrio	Unclassified
ASV174	64.0151	6.29422	2.11885	2.97058	0.00297237	0.0270371	GFE	Bacteria	Bacteroidota	Bacteroidia	Bacteroidales	Prevotellaceae	Prevotella	bryantii
ASV23	606.313	4.72245	1.65942	2.84585	0.00442932	0.0273885	GFE	Bacteria	Firmicutes	Negativicutes	Acidaminococcales	Acidaminococcaceae	Succiniclasticum	Unclassified
ASV35	292.294	5.85391	2.05517	2.84838	0.00439428	0.0273885	GFE	Bacteria	Firmicutes	Negativicutes	Acidaminococcales	Acidaminococcaceae	Succiniclasticum	Unclassified
ASV45	126.935	8.45552	2.89763	2.91809	0.00352186	0.0273885	GFE	Bacteria	Bacteroidota	Bacteroidia	Bacteroidales	Prevotellaceae	Prevotella	Unclassified
ASV46	544.247	5.15523	1.79354	2.87434	0.00404875	0.0273885	GFE	Bacteria	Bacteroidota	Bacteroidia	Bacteroidales	Prevotellaceae	Prevotella	Unclassified
ASV49	184.774	4.53723	1.55606	2.91585	0.00354726	0.0273885	GFE	Bacteria	Bacteroidota	Bacteroidia	Bacteroidales	Prevotellaceae	Prevotella	bryantii
ASV51	148.999	5.66757	1.92533	2.94368	0.00324331	0.0273885	GFE	Bacteria	Firmicutes	Clostridia	Oscillospirales	Oscillospiraceae	NK4A214 group	Unclassified
ASV88	108.824	7.06785	2.45416	2.87995	0.00397739	0.0273885	GFE	Bacteria	Bacteroidota	Bacteroidia	Bacteroidales	Prevotellaceae	Prevotella	Unclassified
ASV143	85.2823	6.356	2.24471	2.83155	0.00463231	0.0273885	GFE	Bacteria	Bacteroidota	Bacteroidia	Bacteroidales	Prevotellaceae	Prevotella	Unclassified
ASV168	74.5519	5.06173	1.78159	2.84114	0.00449532	0.0273885	GFE	Bacteria	Bacteroidota	Bacteroidia	Bacteroidales	Prevotellaceae	Prevotellaceae UCG-001	Unclassified
ASV172	78.6448	6.63646	2.2967	2.88956	0.00385782	0.0273885	GFE	Bacteria	Bacteroidota	Bacteroidia	Bacteroidales	Prevotellaceae	Prevotella	Unclassified
ASV199	29.5466	6.19401	2.1586	2.86946	0.00411171	0.0273885	GFE	Bacteria	Bacteroidota	Bacteroidia	Bacteroidales	Prevotellaceae	Prevotella	Unclassified
ASV204	59.9009	5.57527	1.92873	2.89064	0.00384464	0.0273885	GFE	Bacteria	Firmicutes	Clostridia	Lachnospirales	Lachnospiraceae	Moryella	Unclassified
ASV213	94.0892	6.17609	2.15864	2.8611	0.00422176	0.0273885	GFE	Bacteria	Firmicutes	Clostridia	Lachnospirales	Lachnospiraceae	Unclassified	Unclassified
ASV218	40.7109	5.95885	2.09514	2.84413	0.00445332	0.0273885	GFE	Bacteria	Firmicutes	Clostridia	Lachnospirales	Lachnospiraceae	Lachnospiraceae AC2044 group	Unclassified
ASV229	65.7547	5.84107	1.99947	2.92131	0.0034856	0.0273885	GFE	Bacteria	Firmicutes	Bacilli	Erysipelotrichales	Erysipelotrichaceae	Unclassified	Unclassified
ASV233	79.9268	7.2694	2.45633	2.95946	0.00308176	0.0273885	GFE	Bacteria	Bacteroidota	Bacteroidia	Bacteroidales	Prevotellaceae	Prevotellaceae UCG-001	Unclassified
ASV235	62.8795	5.62056	1.96398	2.86183	0.00421207	0.0273885	GFE	Bacteria	Bacteroidota	Bacteroidia	Bacteroidales	Prevotellaceae	Prevotella	Unclassified
ASV237	61.5335	7.00636	2.45861	2.84973	0.00437565	0.0273885	GFE	Bacteria	Firmicutes	Clostridia	Lachnospirales	Lachnospiraceae	Pseudobutyrivibrio	xylanivorans
ASV239	42.2547	7.01122	2.41165	2.90723	0.00364647	0.0273885	GFE	Bacteria	Firmicutes	Clostridia	Lachnospirales	Lachnospiraceae	Lachnospiraceae NK3A20 group	Unclassified
ASV242	42.1198	6.04234	2.07463	2.9125	0.00358553	0.0273885	GFE	Bacteria	Bacteroidota	Bacteroidia	Bacteroidales	Prevotellaceae	Prevotellaceae UCG-001	Unclassified
ASV293	35.9776	6.41367	2.25016	2.85032	0.0043675	0.0273885	GFE	Bacteria	Firmicutes	Clostridia	Lachnospirales	Lachnospiraceae	Unclassified	Unclassified
ASV306	40.5175	7.17207	2.46295	2.91198	0.00359147	0.0273885	GFE	Bacteria	Bacteroidota	Bacteroidia	Bacteroidales	Prevotellaceae	Prevotella	Unclassified
ASV316	35.3582	5.72468	2.00648	2.85309	0.00432959	0.0273885	GFE	Bacteria	Bacteroidota	Bacteroidia	Bacteroidales	Prevotellaceae	Unclassified	Unclassified
ASV375	48.2388	5.5781	1.96824	2.83406	0.00459609	0.0273885	GFE	Bacteria	Bacteroidota	Bacteroidia	Bacteroidales	Prevotellaceae	Prevotella	Unclassified
ASV465	22.6299	7.02724	2.48125	2.83214	0.0046238	0.0273885	GFE	Bacteria	Spirochaetota	Spirochaetia	Spirochaetales	Spirochaetaceae	Treponema	bryantii
ASV469	21.8499	6.48702	2.22247	2.91884	0.00351341	0.0273885	GFE	Bacteria	Bacteroidota	Bacteroidia	Bacteroidales	Muribaculaceae	Unclassified	Unclassified
ASV490	39.8023	6.60496	2.30408	2.86664	0.00414853	0.0273885	GFE	Bacteria	Bacteroidota	Bacteroidia	Bacteroidales	Prevotellaceae	Prevotella	Unclassified
ASV3779	26.0134	-10.6874	3.68977	-2.89651	0.00377344	0.0273885	GFE	Bacteria	Firmicutes	Bacilli	Lactobacillales	Lactobacillaceae	Unclassified	Unclassified
ASV234	47.1372	6.63645	2.34969	2.82439	0.00473701	0.0274758	GFE	Bacteria	Bacteroidota	Bacteroidia	Bacteroidales	Prevotellaceae	Prevotellaceae UCG-003	Unclassified
ASV715	183.198	-8.94437	3.16881	-2.82262	0.00476324	0.0274758	GFE	Bacteria	Firmicutes	Bacilli	Lactobacillales	Lactobacillaceae	Unclassified	Unclassified
ASV48	187.207	6.02525	2.1485	2.8044	0.00504107	0.028728	GFE	Bacteria	Firmicutes	Clostridia	Oscillospirales	Oscillospiraceae	NK4A214 group	Unclassified
ASV396	49.9727	6.66691	2.38797	2.79187	0.00524046	0.0295088	GFE	Bacteria	Firmicutes	Negativicutes	Veillonellales-Selenomonadales	Selenomonadaceae	Anaerovibrio	lipolyticus
ASV64	169.856	5.26525	1.89442	2.77934	0.00544691	0.0303105	GFE	Bacteria	Bacteroidota	Bacteroidia	Bacteroidales	Prevotellaceae	Prevotella	Unclassified
ASV99	34.8881	5.58069	2.01379	2.77124	0.00558438	0.0303611	GFE	Bacteria	Bacteroidota	Bacteroidia	Bacteroidales	Prevotellaceae	Prevotella	Unclassified
ASV288	53.2656	6.0944	2.19737	2.7735	0.00554564	0.0303611	GFE	Bacteria	Bacteroidota	Bacteroidia	Bacteroidales	Prevotellaceae	Prevotella	Unclassified
ASV40	567.858	6.83172	2.47768	2.7573	0.00582806	0.0309739	GFE	Bacteria	Bacteroidota	Bacteroidia	Bacteroidales	Prevotellaceae	Prevotella	Unclassified
ASV205	94.294	5.7313	2.07593	2.76084	0.00576524	0.0309739	GFE	Bacteria	Firmicutes	Clostridia	Lachnospirales	Lachnospiraceae	Unclassified	Unclassified
ASV231	51.8476	5.96632	2.1686	2.75123	0.00593724	0.0312035	GFE	Bacteria	Bacteroidota	Bacteroidia	Bacteroidales	Prevotellaceae	Prevotella	Unclassified
ASV307	27.3846	6.21918	2.26353	2.74755	0.00600416	0.0312085	GFE	Bacteria	Firmicutes	Clostridia	Lachnospirales	Lachnospiraceae	[Eubacterium] ruminantium group	Unclassified
ASV381	22.8403	6.71679	2.45439	2.73664	0.00620695	0.0319118	GFE	Bacteria	Firmicutes	Clostridia	Unclassified	Unclassified	Unclassified	Unclassified
ASV436	70.5653	7.51357	2.74999	2.73222	0.0062909	0.0319957	GFE	Bacteria	Fibrobacterota	Fibrobacteria	Fibrobacterales	Fibrobacteraceae	Fibrobacter	succinogenes
ASV342	49.6544	6.10844	2.24131	2.72539	0.00642262	0.0323181	GFE	Bacteria	Bacteroidota	Bacteroidia	Bacteroidales	Unclassified	Unclassified	Unclassified
ASV510	23.942	6.21583	2.28639	2.71862	0.00655549	0.0326394	GFE	Bacteria	Verrucomicrobiota	Kiritimatiellae	WCHB1-41	Unclassified	Unclassified	Unclassified
ASV89	68.8593	-6.8378	2.52518	-2.70785	0.00677204	0.0328067	GFE	Bacteria	Proteobacteria	Gammaproteobacteria	Pseudomonadales	Moraxellaceae	Moraxella	Unclassified
ASV228	20.1016	6.00574	2.21904	2.70646	0.00680041	0.0328067	GFE	Bacteria	Unclassified	Unclassified	Unclassified	Unclassified	Unclassified	Unclassified
ASV274	32.7076	6.43931	2.38206	2.70325	0.00686652	0.0328067	GFE	Bacteria	Firmicutes	Clostridia	Oscillospirales	Oscillospiraceae	UCG-005	Unclassified
ASV537	20.2236	6.55116	2.42229	2.70453	0.00684012	0.0328067	GFE	Bacteria	Firmicutes	Clostridia	Lachnospirales	Lachnospiraceae	FD2005	Unclassified
ASV100	189.974	5.24747	1.94635	2.69606	0.00701646	0.0329075	GFE	Bacteria	Bacteroidota	Bacteroidia	Bacteroidales	Prevotellaceae	Prevotella	Unclassified
ASV377	32.8102	5.53196	2.05224	2.69557	0.00702675	0.0329075	GFE	Bacteria	Firmicutes	Clostridia	Peptostreptococcales-Tissierellales	Anaerovoracaceae	Anaerovorax	Unclassified
ASV209	52.0565	5.29096	1.96943	2.68654	0.00721958	0.033479	GFE	Bacteria	Firmicutes	Clostridia	Lachnospirales	Lachnospiraceae	[Eubacterium] ruminantium group	Unclassified
ASV137	102.093	5.5603	2.09049	2.65981	0.00781842	0.035904	GFE	Bacteria	Bacteroidota	Bacteroidia	Bacteroidales	Prevotellaceae	Prevotellaceae Ga6A1 group	Unclassified
ASV243	33.3206	6.34872	2.39577	2.64997	0.00804997	0.0366119	GFE	Bacteria	Firmicutes	Clostridia	Oscillospirales	Ruminococcaceae	Ruminococcus	flavefaciens
ASV16	64.7178	4.58198	1.73414	2.64221	0.00823666	0.0371042	GFE	Bacteria	Proteobacteria	Gammaproteobacteria	Pseudomonadales	Pseudomonadaceae	Pseudomonas	Unclassified
ASV203	57.4326	6.17641	2.35051	2.62769	0.00859663	0.0383604	GFE	Bacteria	Firmicutes	Clostridia	Lachnospirales	Lachnospiraceae	Butyrivibrio	Unclassified
ASV2015	38.7437	-9.87467	3.76331	-2.62393	0.00869216	0.0384242	GFE	Bacteria	Firmicutes	Bacilli	Lactobacillales	Lactobacillaceae	Levilactobacillus	Unclassified
ASV411	31.2547	5.8445	2.23375	2.61645	0.00888499	0.038913	GFE	Bacteria	Bacteroidota	Bacteroidia	Bacteroidales	Prevotellaceae	Prevotella	Unclassified
ASV272	44.4575	5.17511	1.99248	2.59732	0.00939544	0.040771	GFE	Bacteria	Firmicutes	Bacilli	Lactobacillales	Aerococcaceae	Facklamia	tabacinasalis
ASV24	498.903	5.03817	1.9596	2.57102	0.0101401	0.0414748	GFE	Bacteria	Bacteroidota	Bacteroidia	Bacteroidales	Prevotellaceae	Prevotellaceae UCG-001	Unclassified
ASV92	82.1473	-6.56185	2.55295	-2.5703	0.010161	0.0414748	GFE	Bacteria	Proteobacteria	Gammaproteobacteria	Pseudomonadales	Moraxellaceae	Moraxella	Unclassified
ASV126	295.554	5.11592	1.99214	2.56805	0.0102271	0.0414748	GFE	Bacteria	Bacteroidota	Bacteroidia	Bacteroidales	Prevotellaceae	Prevotellaceae NK3B31 group	Unclassified
ASV156	170.056	5.79412	2.25869	2.56526	0.0103098	0.0414748	GFE	Bacteria	Bacteroidota	Bacteroidia	Bacteroidales	Prevotellaceae	Prevotella	Unclassified
ASV167	72.3261	5.6073	2.18942	2.56109	0.0104345	0.0414748	GFE	Bacteria	Bacteroidota	Bacteroidia	Bacteroidales	Prevotellaceae	Prevotella	Unclassified
ASV208	65.6024	7.53011	2.93353	2.56691	0.0102608	0.0414748	GFE	Bacteria	Bacteroidota	Bacteroidia	Bacteroidales	Prevotellaceae	Prevotella	ruminicola
ASV221	210.259	5.44596	2.11987	2.56901	0.0101989	0.0414748	GFE	Bacteria	Firmicutes	Clostridia	Lachnospirales	Lachnospiraceae	Unclassified	Unclassified
ASV313	37.1597	5.94887	2.3002	2.58624	0.00970299	0.0414748	GFE	Bacteria	Bacteroidota	Bacteroidia	Bacteroidales	Prevotellaceae	Prevotellaceae UCG-003	Unclassified
ASV386	18.6054	7.09203	2.76605	2.56395	0.0103488	0.0414748	GFE	Bacteria	Bacteroidota	Bacteroidia	Bacteroidales	F082	Unclassified	Unclassified
ASV506	32.5367	6.32898	2.46199	2.57068	0.01015	0.0414748	GFE	Bacteria	Firmicutes	Clostridia	Lachnospirales	Lachnospiraceae	Butyrivibrio	hungatei
ASV397	32.5285	6.06893	2.37286	2.55765	0.0105382	0.0415381	GFE	Bacteria	Bacteroidota	Bacteroidia	Bacteroidales	Muribaculaceae	Unclassified	Unclassified
ASV290	48.8182	5.20322	2.03746	2.55378	0.010656	0.0416551	GFE	Bacteria	Bacteroidota	Bacteroidia	Bacteroidales	Prevotellaceae	Prevotella	Unclassified
ASV73	174.025	5.12951	2.01445	2.54635	0.0108855	0.0422036	GFE	Bacteria	Bacteroidota	Bacteroidia	Bacteroidales	Prevotellaceae	Prevotella	Unclassified
ASV543	22.159	6.62681	2.60659	2.54233	0.0110117	0.0423458	GFE	Bacteria	Firmicutes	Clostridia	Lachnospirales	Lachnospiraceae	probable genus 10	Unclassified
ASV332	28.764	5.7598	2.28893	2.51637	0.0118569	0.0452283	GFE	Bacteria	Bacteroidota	Bacteroidia	Bacteroidales	Prevotellaceae	Prevotellaceae UCG-001	Unclassified
ASV105	79.2672	6.13842	2.45011	2.50537	0.0122324	0.0459473	GFE	Bacteria	Bacteroidota	Bacteroidia	Bacteroidales	Prevotellaceae	Prevotella	Unclassified
ASV351	27.2561	5.50173	2.19862	2.50236	0.0123368	0.0459473	GFE	Bacteria	Bacteroidota	Bacteroidia	Bacteroidales	Prevotellaceae	Prevotella	Unclassified
ASV687	17.8725	6.27452	2.50531	2.50449	0.0122627	0.0459473	GFE	Bacteria	Bacteroidota	Bacteroidia	Bacteroidales	Prevotellaceae	Prevotella	Unclassified
ASV301	65.2286	5.5643	2.24147	2.48244	0.0130488	0.0482193	GFE	Bacteria	Bacteroidota	Bacteroidia	Bacteroidales	Prevotellaceae	Prevotella	Unclassified
ASV34	465.155	4.06966	1.66273	2.44757	0.0143822	0.0487643	GFE	Bacteria	Bacteroidota	Bacteroidia	Bacteroidales	Prevotellaceae	Prevotella	Unclassified
ASV43	415.035	4.13215	1.69445	2.43864	0.0147427	0.0487643	GFE	Bacteria	Bacteroidota	Bacteroidia	Bacteroidales	Prevotellaceae	Prevotella	Unclassified
ASV72	108.755	5.03485	2.03934	2.46886	0.0135543	0.0487643	GFE	Bacteria	Bacteroidota	Bacteroidia	Bacteroidales	Prevotellaceae	Prevotella	Unclassified
ASV146	113.465	6.22955	2.55258	2.44049	0.0146672	0.0487643	GFE	Bacteria	Bacteroidota	Bacteroidia	Bacteroidales	Prevotellaceae	Prevotella	Unclassified
ASV163	63.4222	4.94994	2.0057	2.46794	0.0135894	0.0487643	GFE	Bacteria	Bacteroidota	Bacteroidia	Bacteroidales	Prevotellaceae	Prevotella	Unclassified
ASV166	74.761	5.55219	2.24386	2.47439	0.0133465	0.0487643	GFE	Bacteria	Bacteroidota	Bacteroidia	Bacteroidales	Prevotellaceae	Prevotella	Unclassified
ASV312	30.9328	5.57714	2.27952	2.44662	0.0144202	0.0487643	GFE	Bacteria	Firmicutes	Negativicutes	Veillonellales-Selenomonadales	Selenomonadaceae	Veillonellaceae UCG-001	Unclassified
ASV343	46.8152	5.76212	2.33655	2.46608	0.01366	0.0487643	GFE	Bacteria	Firmicutes	Clostridia	Lachnospirales	Lachnospiraceae	Unclassified	Unclassified
ASV385	23.0065	5.98538	2.43781	2.45522	0.0140797	0.0487643	GFE	Bacteria	Firmicutes	Clostridia	Lachnospirales	Lachnospiraceae	Unclassified	Unclassified
ASV392	22.1317	6.78059	2.76523	2.45209	0.014203	0.0487643	GFE	Bacteria	Bacteroidota	Bacteroidia	Bacteroidales	Prevotellaceae	Prevotellaceae UCG-001	Unclassified
ASV394	31.3775	6.48277	2.64241	2.45335	0.0141531	0.0487643	GFE	Bacteria	Bacteroidota	Bacteroidia	Bacteroidales	Prevotellaceae	Prevotella	Unclassified
ASV445	23.3442	6.88626	2.80061	2.45884	0.0139386	0.0487643	GFE	Bacteria	Firmicutes	Clostridia	Oscillospirales	Oscillospiraceae	NK4A214 group	Unclassified
ASV1158	69.31	-6.92237	2.83499	-2.44176	0.0146158	0.0487643	GFE	Bacteria	Firmicutes	Bacilli	Lactobacillales	Lactobacillaceae	Companilactobacillus	Unclassified
ASV1179	30.053	5.81298	2.37086	2.45184	0.0142127	0.0487643	GFE	Bacteria	Firmicutes	Bacilli	Lactobacillales	Enterococcaceae	Enterococcus	Unclassified
ASV1216	57.2094	-7.37848	3.01641	-2.44611	0.0144405	0.0487643	GFE	Bacteria	Firmicutes	Bacilli	Lactobacillales	Lactobacillaceae	Levilactobacillus	Unclassified
ASV185	58.6258	5.78128	2.37384	2.43541	0.0148749	0.0488598	GFE	Bacteria	Firmicutes	Clostridia	Lachnospirales	Lachnospiraceae	[Eubacterium] ruminantium group	Unclassified
ASV182	199.445	-9.26897	2.22893	-4.15849	3.20355e-05	0.0062149	RFI	Bacteria	Bacteroidota	Bacteroidia	Bacteroidales	Prevotellaceae	Prevotellaceae UCG-001	Unclassified
ASV95	189.03	-8.43082	2.11395	-3.98818	6.65817e-05	0.00645843	RFI	Bacteria	Firmicutes	Clostridia	Lachnospirales	Lachnospiraceae	Unclassified	Unclassified
ASV129	81.9116	-6.32584	1.68983	-3.74348	0.000181492	0.00880235	RFI	Bacteria	Actinobacteriota	Actinobacteria	Bifidobacteriales	Bifidobacteriaceae	Bifidobacterium	Unclassified
ASV429	56.2611	-6.05747	1.61002	-3.76236	0.000168319	0.00880235	RFI	Bacteria	Actinobacteriota	Actinobacteria	Bifidobacteriales	Bifidobacteriaceae	Bifidobacterium	Unclassified
ASV245	66.1034	-7.32133	2.00272	-3.6557	0.000256482	0.00995148	RFI	Bacteria	Bacteroidota	Bacteroidia	Bacteroidales	Prevotellaceae	Prevotella	Unclassified
ASV188	55.639	-7.58608	2.10456	-3.60459	0.000312648	0.010109	RFI	Bacteria	Firmicutes	Clostridia	Lachnospirales	Lachnospiraceae	Unclassified	Unclassified
ASV101	655.446	-5.92758	1.80627	-3.28166	0.00103198	0.0260491	RFI	Bacteria	Bacteroidota	Bacteroidia	Bacteroidales	Prevotellaceae	Prevotella	ruminicola
ASV102	58.9761	-5.48802	1.69547	-3.23687	0.00120846	0.0260491	RFI	Bacteria	Firmicutes	Clostridia	Oscillospirales	[Eubacterium] coprostanoligenes group	Unclassified	Unclassified
ASV155	85.1812	-9.01356	2.76797	-3.25637	0.00112845	0.0260491	RFI	Bacteria	Firmicutes	Bacilli	Erysipelotrichales	Erysipelatoclostridiaceae	Sharpea	azabuensis
ASV75	1165.66	-6.04135	1.9125	-3.15887	0.00158382	0.0272489	RFI	Bacteria	Bacteroidota	Bacteroidia	Bacteroidales	Prevotellaceae	Prevotella	Unclassified
ASV232	606.313	-6.00221	1.96245	-3.05853	0.00222425	0.0272489	RFI	Bacteria	Firmicutes	Negativicutes	Acidaminococcales	Acidaminococcaceae	Succiniclasticum	Unclassified
ASV27	207.037	4.94955	1.58786	3.11713	0.00182622	0.0272489	RFI	Bacteria	Firmicutes	Bacilli	Lactobacillales	Streptococcaceae	Streptococcus	Unclassified
ASV103	137.232	-6.69626	2.18679	-3.06214	0.00219764	0.0272489	RFI	Bacteria	Bacteroidota	Bacteroidia	Bacteroidales	Prevotellaceae	Unclassified	Unclassified
ASV117	146.505	-6.64089	2.14466	-3.09647	0.00195837	0.0272489	RFI	Bacteria	Firmicutes	Clostridia	Lachnospirales	Lachnospiraceae	Unclassified	Unclassified
ASV138	144.145	-6.12932	1.96819	-3.11419	0.00184452	0.0272489	RFI	Bacteria	Bacteroidota	Bacteroidia	Bacteroidales	Prevotellaceae	Prevotella	Unclassified
ASV2151	80.4196	-6.39322	2.09241	-3.05544	0.00224733	0.0272489	RFI	Bacteria	Firmicutes	Clostridia	Lachnospirales	Lachnospiraceae	[Eubacterium] ruminantium group	Unclassified
ASV136	163.677	-6.52156	2.14798	-3.03614	0.00239628	0.0273458	RFI	Bacteria	Firmicutes	Negativicutes	Veillonellales-Selenomonadales	Selenomonadaceae	Unclassified	Unclassified
ASV164	47.2028	-6.22402	2.083	-2.98801	0.00280799	0.0286711	RFI	Bacteria	Firmicutes	Clostridia	Lachnospirales	Lachnospiraceae	Lachnospiraceae NK3A20 group	Unclassified
ASV195	86.0805	-6.52836	2.17478	-3.00185	0.00268341	0.0286711	RFI	Bacteria	Firmicutes	Clostridia	Lachnospirales	Lachnospiraceae	Shuttleworthia	Unclassified
ASV821	133.7	-6.26252	2.13467	-2.93371	0.00334932	0.0295349	RFI	Bacteria	Bacteroidota	Bacteroidia	Bacteroidales	Prevotellaceae	Prevotella	ruminicola
ASV112	79.3901	-5.53146	1.8696	-2.95863	0.00309008	0.0295349	RFI	Bacteria	Bacteroidota	Bacteroidia	Bacteroidales	Prevotellaceae	Prevotella	Unclassified
ASV201	130.584	-7.61021	2.58964	-2.93871	0.00329577	0.0295349	RFI	Bacteria	Firmicutes	Negativicutes	Acidaminococcales	Acidaminococcaceae	Succiniclasticum	Unclassified
ASV461	544.247	-6.24076	2.17077	-2.8749	0.00404155	0.0301562	RFI	Bacteria	Bacteroidota	Bacteroidia	Bacteroidales	Prevotellaceae	Prevotella	Unclassified
ASV1161	115.06	-5.78085	1.99926	-2.8915	0.0038341	0.0301562	RFI	Bacteria	Bacteroidota	Bacteroidia	Bacteroidales	Prevotellaceae	Prevotella	Unclassified
ASV171	58.36	-7.21706	2.4891	-2.89946	0.003738	0.0301562	RFI	Bacteria	Firmicutes	Clostridia	Lachnospirales	Lachnospiraceae	Unclassified	Unclassified
ASV479	67.9916	-6.96682	2.4134	-2.88672	0.00389281	0.0301562	RFI	Bacteria	Firmicutes	Clostridia	Lachnospirales	Lachnospiraceae	Oribacterium	Unclassified
ASV83	149.056	-5.93314	2.07797	-2.85526	0.00430023	0.0308979	RFI	Bacteria	Firmicutes	Clostridia	Oscillospirales	Hungateiclostridiaceae	Saccharofermentans	Unclassified
ASV1681	74.5519	-5.60238	1.97382	-2.83835	0.00453481	0.0314198	RFI	Bacteria	Bacteroidota	Bacteroidia	Bacteroidales	Prevotellaceae	Prevotellaceae UCG-001	Unclassified
ASV621	221.03	-6.05593	2.14279	-2.82618	0.00471061	0.0315124	RFI	Bacteria	Firmicutes	Clostridia	Lachnospirales	Lachnospiraceae	Pseudobutyrivibrio	Unclassified
ASV173	701.508	-5.71746	2.10359	-2.71795	0.00656878	0.035824	RFI	Bacteria	Bacteroidota	Bacteroidia	Bacteroidales	Prevotellaceae	Prevotella	Unclassified
ASV32	283.13	-5.73689	2.08303	-2.7541	0.00588534	0.035824	RFI	Bacteria	Bacteroidota	Bacteroidia	Bacteroidales	Prevotellaceae	Unclassified	Unclassified
ASV431	415.035	-5.83973	2.12161	-2.7525	0.00591427	0.035824	RFI	Bacteria	Bacteroidota	Bacteroidia	Bacteroidales	Prevotellaceae	Prevotella	Unclassified
ASV2211	210.259	-6.73387	2.45605	-2.74175	0.00611134	0.035824	RFI	Bacteria	Firmicutes	Clostridia	Lachnospirales	Lachnospiraceae	Unclassified	Unclassified
ASV250	48.0582	-6.47228	2.36665	-2.73478	0.00624217	0.035824	RFI	Bacteria	Bacteroidota	Bacteroidia	Bacteroidales	Prevotellaceae	Prevotella	Unclassified
ASV3081	51.9347	-6.06756	2.23566	-2.71399	0.00664776	0.035824	RFI	Bacteria	Bacteroidota	Bacteroidia	Bacteroidales	Prevotellaceae	Prevotella	Unclassified
ASV341	51.7451	-6.79964	2.49815	-2.72187	0.00649133	0.035824	RFI	Bacteria	Firmicutes	Clostridia	Lachnospirales	Lachnospiraceae	Moryella	Unclassified
ASV36	1927.28	-5.07766	1.96115	-2.58912	0.00962204	0.0384594	RFI	Bacteria	Firmicutes	Negativicutes	Acidaminococcales	Acidaminococcaceae	Succiniclasticum	Unclassified
ASV9	129.956	3.18996	1.20819	2.64027	0.00828403	0.0384594	RFI	Bacteria	Firmicutes	Bacilli	Lactobacillales	Streptococcaceae	Streptococcus	Unclassified
ASV281	331.722	-5.16832	1.97201	-2.62084	0.00877139	0.0384594	RFI	Bacteria	Bacteroidota	Bacteroidia	Bacteroidales	Prevotellaceae	Prevotella	Unclassified
ASV344	465.155	-5.19813	2.03632	-2.55271	0.0106888	0.0384594	RFI	Bacteria	Bacteroidota	Bacteroidia	Bacteroidales	Prevotellaceae	Prevotella	Unclassified
ASV491	184.774	-4.65435	1.82798	-2.54617	0.0108912	0.0384594	RFI	Bacteria	Bacteroidota	Bacteroidia	Bacteroidales	Prevotellaceae	Prevotella	bryantii
ASV511	148.999	-5.46761	2.17497	-2.51388	0.0119411	0.0384594	RFI	Bacteria	Firmicutes	Clostridia	Oscillospirales	Oscillospiraceae	NK4A214 group	Unclassified
ASV57	87.2551	-5.12795	1.97813	-2.59232	0.00953317	0.0384594	RFI	Bacteria	Firmicutes	Clostridia	Oscillospirales	Oscillospiraceae	NK4A214 group	Unclassified
ASV77	183.253	-5.96452	2.33606	-2.55324	0.0106727	0.0384594	RFI	Bacteria	Bacteroidota	Bacteroidia	Bacteroidales	Prevotellaceae	Prevotella	Unclassified
ASV781	191.629	-5.11288	1.98984	-2.56949	0.0101847	0.0384594	RFI	Bacteria	Bacteroidota	Bacteroidia	Bacteroidales	Prevotellaceae	Prevotella	Unclassified
ASV931	154.936	-5.2471	2.09576	-2.50367	0.0122912	0.0384594	RFI	Bacteria	Bacteroidota	Bacteroidia	Bacteroidales	Prevotellaceae	Prevotella	Unclassified
ASV1141	96.3769	-5.63576	2.22071	-2.53782	0.0111545	0.0384594	RFI	Bacteria	Firmicutes	Clostridia	Lachnospirales	Lachnospiraceae	Lachnospira	Unclassified
ASV123	88.9527	-5.18285	2.01849	-2.56769	0.0102379	0.0384594	RFI	Bacteria	Bacteroidota	Bacteroidia	Bacteroidales	Prevotellaceae	Prevotella	Unclassified
ASV1261	295.554	-6.12257	2.43056	-2.51899	0.011769	0.0384594	RFI	Bacteria	Bacteroidota	Bacteroidia	Bacteroidales	Prevotellaceae	Prevotellaceae NK3B31 group	Unclassified
ASV130	160.998	-5.15234	2.02045	-2.5501	0.0107692	0.0384594	RFI	Bacteria	Bacteroidota	Bacteroidia	Bacteroidales	Prevotellaceae	Prevotella	Unclassified
ASV135	162.406	-6.08767	2.41267	-2.52321	0.011629	0.0384594	RFI	Bacteria	Bacteroidota	Bacteroidia	Bacteroidales	Prevotellaceae	Prevotella	Unclassified
ASV1441	170.87	-5.94369	2.37183	-2.50594	0.0122125	0.0384594	RFI	Bacteria	Bacteroidota	Bacteroidia	Bacteroidales	Prevotellaceae	Prevotella	Unclassified
ASV1581	90.5934	-5.12512	2.02714	-2.52825	0.0114633	0.0384594	RFI	Bacteria	Bacteroidota	Bacteroidia	Bacteroidales	Prevotellaceae	Prevotella	Unclassified
ASV2091	52.0565	-5.39929	2.13604	-2.52771	0.0114808	0.0384594	RFI	Bacteria	Firmicutes	Clostridia	Lachnospirales	Lachnospiraceae	[Eubacterium] ruminantium group	Unclassified
ASV2131	94.0892	-6.35733	2.43143	-2.61465	0.00893199	0.0384594	RFI	Bacteria	Firmicutes	Clostridia	Lachnospirales	Lachnospiraceae	Unclassified	Unclassified
ASV219	84.3567	-6.31521	2.52203	-2.50402	0.012279	0.0384594	RFI	Bacteria	Firmicutes	Negativicutes	Veillonellales-Selenomonadales	Selenomonadaceae	Schwartzia	succinivorans
ASV2331	79.9268	-7.04561	2.67097	-2.63785	0.00834336	0.0384594	RFI	Bacteria	Bacteroidota	Bacteroidia	Bacteroidales	Prevotellaceae	Prevotellaceae UCG-001	Unclassified
ASV2901	48.8182	-5.83186	2.24338	-2.59958	0.00933371	0.0384594	RFI	Bacteria	Bacteroidota	Bacteroidia	Bacteroidales	Prevotellaceae	Prevotella	Unclassified
ASV2981	59.2405	-5.92383	2.26148	-2.61945	0.0088071	0.0384594	RFI	Bacteria	Firmicutes	Clostridia	Lachnospirales	Lachnospiraceae	Unclassified	Unclassified
ASV299	64.5921	-6.24567	2.37447	-2.63034	0.00852985	0.0384594	RFI	Bacteria	Firmicutes	Negativicutes	Veillonellales-Selenomonadales	Selenomonadaceae	Unclassified	Unclassified
ASV503	60.7457	-6.73287	2.67658	-2.51547	0.0118873	0.0384594	RFI	Bacteria	Actinobacteriota	Actinobacteria	Bifidobacteriales	Bifidobacteriaceae	Pseudoscardovia	Unclassified
ASV767	45.6305	-8.04834	3.16898	-2.53973	0.0110938	0.0384594	RFI	Bacteria	Firmicutes	Clostridia	Lachnospirales	Lachnospiraceae	[Eubacterium] ruminantium group	Unclassified
ASV1001	189.974	-5.65149	2.2755	-2.48362	0.0130053	0.0400482	RFI	Bacteria	Bacteroidota	Bacteroidia	Bacteroidales	Prevotellaceae	Prevotella	Unclassified
ASV3431	46.8152	-6.44923	2.60914	-2.47179	0.013444	0.0407521	RFI	Bacteria	Firmicutes	Clostridia	Lachnospirales	Lachnospiraceae	Unclassified	Unclassified
ASV2051	94.294	-5.82692	2.3627	-2.46621	0.0136551	0.0407552	RFI	Bacteria	Firmicutes	Clostridia	Lachnospirales	Lachnospiraceae	Unclassified	Unclassified
ASV241	498.903	-5.68499	2.31192	-2.45899	0.0139327	0.0409536	RFI	Bacteria	Bacteroidota	Bacteroidia	Bacteroidales	Prevotellaceae	Prevotellaceae UCG-001	Unclassified
ASV59	364.437	-5.68066	2.34261	-2.42493	0.0153113	0.0419608	RFI	Bacteria	Bacteroidota	Bacteroidia	Bacteroidales	Prevotellaceae	Unclassified	Unclassified
ASV69	126.99	-5.71248	2.36664	-2.41375	0.0157894	0.0419608	RFI	Bacteria	Firmicutes	Clostridia	Oscillospirales	Oscillospiraceae	NK4A214 group	Unclassified
ASV79	62.0196	-5.17132	2.12664	-2.43169	0.0150287	0.0419608	RFI	Bacteria	Firmicutes	Clostridia	Lachnospirales	Lachnospiraceae	Lachnospiraceae NK3A20 group	Unclassified
ASV127	112.708	-5.7238	2.3698	-2.41531	0.0157219	0.0419608	RFI	Bacteria	Firmicutes	Clostridia	Lachnospirales	Lachnospiraceae	Unclassified	Unclassified
ASV1701	90.4747	-5.35002	2.21433	-2.41609	0.0156883	0.0419608	RFI	Bacteria	Bacteroidota	Bacteroidia	Bacteroidales	Prevotellaceae	Prevotellaceae YAB2003 group	Unclassified
ASV2041	59.9009	-5.25842	2.16397	-2.42999	0.0150992	0.0419608	RFI	Bacteria	Firmicutes	Clostridia	Lachnospirales	Lachnospiraceae	Moryella	Unclassified
ASV2291	65.7547	-5.49359	2.2637	-2.42682	0.0152317	0.0419608	RFI	Bacteria	Firmicutes	Bacilli	Erysipelotrichales	Erysipelotrichaceae	Unclassified	Unclassified
ASV401	567.858	-6.81898	2.88175	-2.36626	0.0179687	0.0440101	RFI	Bacteria	Bacteroidota	Bacteroidia	Bacteroidales	Prevotellaceae	Prevotella	Unclassified
ASV641	169.856	-5.06777	2.14921	-2.35797	0.0183754	0.0440101	RFI	Bacteria	Bacteroidota	Bacteroidia	Bacteroidales	Prevotellaceae	Prevotella	Unclassified
ASV1371	102.093	-5.6814	2.40564	-2.3617	0.0181912	0.0440101	RFI	Bacteria	Bacteroidota	Bacteroidia	Bacteroidales	Prevotellaceae	Prevotellaceae Ga6A1 group	Unclassified
ASV1621	66.2859	-5.83167	2.4707	-2.36033	0.0182585	0.0440101	RFI	Bacteria	Firmicutes	Clostridia	Lachnospirales	Lachnospiraceae	Butyrivibrio	Unclassified
ASV2031	57.4326	-6.11963	2.58521	-2.36717	0.0179247	0.0440101	RFI	Bacteria	Firmicutes	Clostridia	Lachnospirales	Lachnospiraceae	Butyrivibrio	Unclassified
ASV214	54.0299	-8.7636	3.70101	-2.36789	0.0178897	0.0440101	RFI	Bacteria	Firmicutes	Clostridia	Oscillospirales	Ruminococcaceae	Unclassified	Unclassified
ASV2791	49.1391	-5.69424	2.41024	-2.36252	0.0181513	0.0440101	RFI	Bacteria	Firmicutes	Clostridia	Lachnospirales	Lachnospiraceae	Shuttleworthia	Unclassified
ASV3751	48.2388	-5.34133	2.24652	-2.3776	0.0174259	0.0440101	RFI	Bacteria	Bacteroidota	Bacteroidia	Bacteroidales	Prevotellaceae	Prevotella	Unclassified
ASV3931	55.529	-5.62358	2.39013	-2.35283	0.0186311	0.0440784	RFI	Bacteria	Bacteroidota	Bacteroidia	Bacteroidales	Prevotellaceae	Unclassified	Unclassified
ASV246	47.7632	-5.4132	2.31374	-2.33958	0.0193052	0.0451231	RFI	Bacteria	Firmicutes	Clostridia	Oscillospirales	Oscillospiraceae	UCG-005	Unclassified
ASV121	149.514	-5.37349	2.30976	-2.32643	0.0199957	0.0461805	RFI	Bacteria	Bacteroidota	Bacteroidia	Bacteroidales	Prevotellaceae	Prevotella	Unclassified
ASV6	324.499	2.86947	1.24485	2.30508	0.0211623	0.0466532	RFI	Bacteria	Firmicutes	Bacilli	Lactobacillales	Streptococcaceae	Streptococcus	Unclassified
ASV481	187.207	-5.57758	2.41901	-2.30573	0.021126	0.0466532	RFI	Bacteria	Firmicutes	Clostridia	Oscillospirales	Oscillospiraceae	NK4A214 group	Unclassified
ASV1561	170.056	-6.09532	2.63574	-2.31256	0.0207467	0.0466532	RFI	Bacteria	Bacteroidota	Bacteroidia	Bacteroidales	Prevotellaceae	Prevotella	Unclassified
ASV2371	61.5335	-6.24318	2.69702	-2.31485	0.0206213	0.0466532	RFI	Bacteria	Firmicutes	Clostridia	Lachnospirales	Lachnospiraceae	Pseudobutyrivibrio	xylanivorans
ASV284	67.7054	-6.115	2.66299	-2.29629	0.0216593	0.0472124	RFI	Bacteria	Bacteroidota	Bacteroidia	Bacteroidales	Prevotellaceae	Prevotella	Unclassified
ASV202	385.802	-5.02856	2.20132	-2.28434	0.0223513	0.0480493	RFI	Bacteria	Bacteroidota	Bacteroidia	Bacteroidales	Prevotellaceae	Prevotella	Unclassified
ASV671	138.189	-5.4933	2.40811	-2.28117	0.0225386	0.0480493	RFI	Bacteria	Bacteroidota	Bacteroidia	Bacteroidales	Rikenellaceae	Rikenellaceae RC9 gut group	Unclassified
ASV186	92.8816	-6.00659	2.64742	-2.26885	0.0232775	0.0490852	RFI	Bacteria	Bacteroidota	Bacteroidia	Bacteroidales	Prevotellaceae	Prevotella	Unclassified
ASV50	188.771	-5.36301	2.37285	-2.26016	0.0238113	0.049671	RFI	Bacteria	Firmicutes	Clostridia	Lachnospirales	Lachnospiraceae	Butyrivibrio	Unclassified
ASV11	162.543	2.72016	1.22477	2.22096	0.0263539	0.0497761	RFI	Bacteria	Firmicutes	Bacilli	Lactobacillales	Streptococcaceae	Streptococcus	ovuberis
ASV521	223.606	-5.141	2.32374	-2.21238	0.0269407	0.0497761	RFI	Bacteria	Bacteroidota	Bacteroidia	Bacteroidales	Prevotellaceae	Prevotella	Unclassified
ASV721	108.755	-5.0072	2.25271	-2.22274	0.0262331	0.0497761	RFI	Bacteria	Bacteroidota	Bacteroidia	Bacteroidales	Prevotellaceae	Prevotella	Unclassified
ASV731	174.025	-5.3954	2.43194	-2.21856	0.0265168	0.0497761	RFI	Bacteria	Bacteroidota	Bacteroidia	Bacteroidales	Prevotellaceae	Prevotella	Unclassified
ASV161	61.0333	-4.94529	2.22394	-2.22366	0.0261714	0.0497761	RFI	Bacteria	Firmicutes	Clostridia	Oscillospirales	Hungateiclostridiaceae	Saccharofermentans	Unclassified
ASV177	63.8474	-6.42534	2.90214	-2.214	0.0268289	0.0497761	RFI	Bacteria	Firmicutes	Clostridia	Lachnospirales	Lachnospiraceae	Lachnospiraceae AC2044 group	bacterium
ASV1851	58.6258	-5.85844	2.64584	-2.21421	0.0268143	0.0497761	RFI	Bacteria	Firmicutes	Clostridia	Lachnospirales	Lachnospiraceae	[Eubacterium] ruminantium group	Unclassified
ASV247	70.3257	-5.70958	2.56268	-2.22797	0.0258825	0.0497761	RFI	Bacteria	Firmicutes	Clostridia	Lachnospirales	Lachnospiraceae	Lachnospira	Unclassified
ASV289	87.9047	-5.6212	2.49674	-2.25142	0.0243589	0.0497761	RFI	Bacteria	Firmicutes	Negativicutes	Veillonellales-Selenomonadales	Selenomonadaceae	Unclassified	Unclassified
ASV3011	65.2286	-5.80774	2.60229	-2.23178	0.0256297	0.0497761	RFI	Bacteria	Bacteroidota	Bacteroidia	Bacteroidales	Prevotellaceae	Prevotella	Unclassified
ASV326	48.5597	-5.18197	2.30941	-2.24385	0.0248418	0.0497761	RFI	Bacteria	Bacteroidota	Bacteroidia	Bacteroidales	Prevotellaceae	Prevotella	Unclassified
ASV3961	49.9727	-5.96965	2.66481	-2.24018	0.0250793	0.0497761	RFI	Bacteria	Firmicutes	Negativicutes	Veillonellales-Selenomonadales	Selenomonadaceae	Anaerovibrio	lipolyticus

## Sheet: DESeq2 Results Third Lact
	baseMean	log2FoldChange	lfcSE	stat	pvalue	padj	Comp	Kingdom	Phylum	Class	Order	Family	Genus	Species
ASV625	46.773	28.2002	3.26013	8.65003	5.14852e-18	4.94258e-16	GFE	Bacteria	Actinobacteriota	Actinobacteria	Micrococcales	Dermabacteraceae	Brachybacterium	Unclassified
ASV37	3414.44	30	3.90875	7.67508	1.65315e-14	7.93513e-13	GFE	Bacteria	Proteobacteria	Gammaproteobacteria	Pseudomonadales	Moraxellaceae	Moraxella	Unclassified
ASV142	1475.03	30	4.07521	7.36159	1.81737e-13	5.81559e-12	GFE	Bacteria	Proteobacteria	Gammaproteobacteria	Enterobacterales	Pasteurellaceae	Unclassified	Unclassified
ASV532	63.782	28.5121	4.39474	6.48779	8.71027e-11	2.09047e-09	GFE	Bacteria	Actinobacteriota	Actinobacteria	Micrococcales	Micrococcaceae	Kocuria	Unclassified
ASV89	538.256	30	4.71188	6.36689	1.92902e-10	3.70372e-09	GFE	Bacteria	Proteobacteria	Gammaproteobacteria	Pseudomonadales	Moraxellaceae	Moraxella	Unclassified
ASV131	350.869	13.4749	3.55432	3.79112	0.000149967	0.00239947	GFE	Bacteria	Proteobacteria	Gammaproteobacteria	Enterobacterales	Pasteurellaceae	Bibersteinia	trehalosi
ASV134	165.031	11.9837	3.25431	3.68242	0.000231028	0.00316839	GFE	Bacteria	Proteobacteria	Gammaproteobacteria	Enterobacterales	Pasteurellaceae	Unclassified	Unclassified
ASV1099	42.544	10.8989	3.11051	3.50388	0.000458535	0.00550241	GFE	Bacteria	Proteobacteria	Gammaproteobacteria	Burkholderiales	Oxalobacteraceae	Janthinobacterium	Unclassified
ASV53	229.017	8.98821	2.71411	3.31165	0.000927466	0.00989297	GFE	Bacteria	Bacteroidota	Bacteroidia	Flavobacteriales	Weeksellaceae	Bergeyella	Unclassified
ASV774	70.8476	10.3449	3.19169	3.2412	0.00119029	0.0114268	GFE	Bacteria	Proteobacteria	Gammaproteobacteria	Burkholderiales	Neisseriaceae	Unclassified	Unclassified
ASV938	107.545	11.5582	3.63811	3.17697	0.00148825	0.0129883	GFE	Bacteria	Proteobacteria	Gammaproteobacteria	Enterobacterales	Pasteurellaceae	Unclassified	Unclassified
ASV27	372.09	7.87627	2.52175	3.12334	0.00178813	0.0143051	GFE	Bacteria	Firmicutes	Bacilli	Lactobacillales	Streptococcaceae	Streptococcus	Unclassified
ASV22	739.293	7.87531	2.59192	3.03841	0.00237829	0.015221	GFE	Bacteria	Proteobacteria	Gammaproteobacteria	Enterobacterales	Pasteurellaceae	Bibersteinia	trehalosi
ASV75	411.243	9.14728	2.99421	3.05499	0.00225066	0.015221	GFE	Bacteria	Proteobacteria	Gammaproteobacteria	Burkholderiales	Neisseriaceae	Neisseria	Unclassified
ASV317	62.298	10.3091	3.35046	3.07691	0.00209157	0.015221	GFE	Bacteria	Bacteroidota	Bacteroidia	Flavobacteriales	Flavobacteriaceae	Unclassified	Unclassified
ASV526	34.5368	8.99877	3.06235	2.93852	0.0032978	0.0197868	GFE	Bacteria	Proteobacteria	Alphaproteobacteria	Sphingomonadales	Sphingomonadaceae	Sphingomonas	Unclassified
ASV113	317.6	9.36511	3.24198	2.8887	0.00386834	0.0218447	GFE	Bacteria	Firmicutes	Bacilli	Lactobacillales	Streptococcaceae	Unclassified	Unclassified
ASV39	1466.85	7.97182	2.84156	2.80544	0.0050248	0.0267989	GFE	Bacteria	Proteobacteria	Gammaproteobacteria	Pseudomonadales	Moraxellaceae	Moraxella	Unclassified
ASV6	541.137	6.99785	2.62493	2.66592	0.00767777	0.0387929	GFE	Bacteria	Firmicutes	Bacilli	Lactobacillales	Streptococcaceae	Streptococcus	Unclassified
ASV151	198.902	24.3122	3.84264	6.32696	2.50043e-10	5.85601e-07	RFI	Bacteria	Proteobacteria	Gammaproteobacteria	Pseudomonadales	Moraxellaceae	Moraxella	Unclassified
ASV891	538.256	27.8194	4.71189	5.9041	3.54581e-09	4.15215e-06	RFI	Bacteria	Proteobacteria	Gammaproteobacteria	Pseudomonadales	Moraxellaceae	Moraxella	Unclassified
ASV489	88.2912	22.6602	4.61989	4.90492	9.3465e-07	0.00072965	RFI	Bacteria	Proteobacteria	Gammaproteobacteria	Pseudomonadales	Pseudomonadaceae	Pseudomonas	Unclassified
